# Supplementary material for: A computational framework to dissect imputation strategies for single-cell histone modification data
Source: NAR Genom Bioinform. 2025 Dec 29;7(4):lqaf192. doi: 10.1093/nargab/lqaf192 (PMC12746105; doi:10.1093/nargab/lqaf192)
Supplement: lqaf192_Supplemental_Files [file lqaf192_supplemental_files.zip]

Archive with 2 entries (2 files):
- suppfigs.pdf
- SupplementaryTables_20250910.xlsx
