# Supplementary material for: A computational framework to dissect imputation strategies for single-cell histone modification data
Source: NAR Genom Bioinform. 2025 Dec 29;7(4):lqaf192. doi: 10.1093/nargab/lqaf192 (PMC12746105; doi:10.1093/nargab/lqaf192)
Supplement: lqaf192_Supplemental_Files [file lqaf192_supplemental_files.zip › SupplementaryTables_20250910.xlsx]

## Sheet: Table S1
Table S1: Characteristics In silico datasets
Modality	Peak Type	Number of cells (Total)	Number of Features	Cell type (coarse)	Number of cells (Coarse cell type)	Cell type (Granular)	Number of cells (Granular cell type)
H3K4me3	Narrow	5552	54572	Baso/eosino	71	Basophils	71
H3K4me3	Narrow	5552	54572	Bcells	663	Bcells	663
H3K4me3	Narrow	5552	54572	Eryths	911	Eryths	911
H3K4me3	Narrow	5552	54572	HSPCs	2846	CMP	912
H3K4me3	Narrow	5552	54572	HSPCs	2846	HSCs	340
H3K4me3	Narrow	5552	54572	HSPCs	2846	LT	310
H3K4me3	Narrow	5552	54572	HSPCs	2846	MEP	512
H3K4me3	Narrow	5552	54572	HSPCs	2846	MPPs	538
H3K4me3	Narrow	5552	54572	HSPCs	2846	ST	234
H3K4me3	Narrow	5552	54572	Monocytes	421	DCs	161
H3K4me3	Narrow	5552	54572	Monocytes	421	Monocytes	260
H3K4me3	Narrow	5552	54572	NKs	150	NKs	150
H3K4me3	Narrow	5552	54572	Neutrophils	334	Granulocytes	334
H3K4me3	Narrow	5552	54572	pDCs	156	pDCs	156
H3K4me1	Narrow	5689	54572	Baso/eosino	133	Basophils	133
H3K4me1	Narrow	5689	54572	Bcells	706	Bcells	706
H3K4me1	Narrow	5689	54572	Eryths	776	Eryths	776
H3K4me1	Narrow	5689	54572	HSPCs	2635	CMP	850
H3K4me1	Narrow	5689	54572	HSPCs	2635	HSCs	160
H3K4me1	Narrow	5689	54572	HSPCs	2635	LT	262
H3K4me1	Narrow	5689	54572	HSPCs	2635	MEP	627
H3K4me1	Narrow	5689	54572	HSPCs	2635	MPPs	456
H3K4me1	Narrow	5689	54572	HSPCs	2635	ST	280
H3K4me1	Narrow	5689	54572	Monocytes	617	DCs	320
H3K4me1	Narrow	5689	54572	Monocytes	617	Monocytes	297
H3K4me1	Narrow	5689	54572	NKs	224	NKs	224
H3K4me1	Narrow	5689	54572	Neutrophils	434	Granulocytes	434
H3K4me1	Narrow	5689	54572	pDCs	164	pDCs	164
H3K9me3	Broad	5009	54572	Eryth	755	Eryths	755
H3K9me3	Broad	5009	54572	HSPCs	2250	CMP	391
H3K9me3	Broad	5009	54572	HSPCs	2250	HSCs	180
H3K9me3	Broad	5009	54572	HSPCs	2250	LT	402
H3K9me3	Broad	5009	54572	HSPCs	2250	MEP	574
H3K9me3	Broad	5009	54572	HSPCs	2250	MPPs	282
H3K9me3	Broad	5009	54572	HSPCs	2250	ST	421
H3K9me3	Broad	5009	54572	Lymphoid	784	Bcells	620
H3K9me3	Broad	5009	54572	Lymphoid	784	NKs	164
H3K9me3	Broad	5009	54572	Myeloid	1220	DCs	189
H3K9me3	Broad	5009	54572	Myeloid	1220	Granulocytes	447
H3K9me3	Broad	5009	54572	Myeloid	1220	Monocytes	135
H3K9me3	Broad	5009	54572	Myeloid	1220	pDCs	449
H3K27me3	Mixed	4251	54572	Baso/eosino	111	Basophils	111
H3K27me3	Mixed	4251	54572	Bcells	586	Bcells	586
H3K27me3	Mixed	4251	54572	Eryths	365	Eryths	365
H3K27me3	Mixed	4251	54572	HSPCs	2592	CMP	1309
H3K27me3	Mixed	4251	54572	HSPCs	2592	HSCs	53
H3K27me3	Mixed	4251	54572	HSPCs	2592	LT	309
H3K27me3	Mixed	4251	54572	HSPCs	2592	MEP	256
H3K27me3	Mixed	4251	54572	HSPCs	2592	MPPs	74
H3K27me3	Mixed	4251	54572	HSPCs	2592	ST	591
H3K27me3	Mixed	4251	54572	Monocytes	178	DCs	67
H3K27me3	Mixed	4251	54572	Monocytes	178	Monocytes	111
H3K27me3	Mixed	4251	54572	NKs	178	NKs	178
H3K27me3	Mixed	4251	54572	Neutrophils	200	Granulocytes	200
H3K27me3	Mixed	4251	54572	pDCs	41	pDCs	41

## Sheet: Table S2
Table S2: Characteristics CUT&Tag datasets
Modality	Peak Type	Number of cells (Total)	Number of Features	Cell type	Number of cells (Cell type)
H3K4me3	Narrow	6858	199672	Astrocytes	2560
H3K4me3	Narrow	6858	199672	mOL	1215
H3K4me3	Narrow	6858	199672	VLMC	715
H3K4me3	Narrow	6858	199672	OEC	508
H3K4me3	Narrow	6858	199672	Neurons_1	507
H3K4me3	Narrow	6858	199672	OPC	470
H3K4me3	Narrow	6858	199672	Neurons_2	431
H3K4me3	Narrow	6858	199672	Microglia	343
H3K4me3	Narrow	6858	199672	Neurons_3	109
H3K27me3	Mixed	6956	353891	Astrocytes	2438
H3K27me3	Mixed	6956	353891	mOL	1412
H3K27me3	Mixed	6956	353891	OEC	722
H3K27me3	Mixed	6956	353891	Neurons_1	666
H3K27me3	Mixed	6956	353891	VLMC	618
H3K27me3	Mixed	6956	353891	OPC	564
H3K27me3	Mixed	6956	353891	Microglia	286
H3K27me3	Mixed	6956	353891	Neurons_3	250
H3K36me3	Broad	2170	44705	mOL	923
H3K36me3	Broad	2170	44705	Astrocytes	853
H3K36me3	Broad	2170	44705	OEC	200
H3K36me3	Broad	2170	44705	OPC	194
H3K27ac	Broad	5205	430030	mOL	2102
H3K27ac	Broad	5205	430030	Astrocytes	1383
H3K27ac	Broad	5205	430030	VLMC	975
H3K27ac	Broad	5205	430030	OEC	520
H3K27ac	Broad	5205	430030	OPC	225

## Sheet: Table S3
Table S3: Resources used to run single cell imputation algorithms in H3K4me3 in silico datasets
Modality	Algorithm	Noise	Read Depth per cell	State	CPU used (s)	Memory used (GB)
H3K4me3	ALRA	0	100	COMPLETED	585	23.14
H3K4me3	ALRA	0.25	100	COMPLETED	589	26.09
H3K4me3	ALRA	0.35	100	COMPLETED	754	26.26
H3K4me3	ALRA	0.5	100	COMPLETED	541	26.35
H3K4me3	ALRA	0.75	100	COMPLETED	529	26.41
H3K4me3	ALRA	1	100	COMPLETED	541	22.5
H3K4me3	ALRA	1.25	100	COMPLETED	635	26.05
H3K4me3	ALRA	2	100	COMPLETED	611	26.42
H3K4me3	ALRA	3.5	100	COMPLETED	628	26.36
H3K4me3	ALRA	5	100	FAILED	345	8.64
H3K4me3	ALRA	10	100	COMPLETED	656	26.04
H3K4me3	ALRA	50	100	COMPLETED	689	26.4
H3K4me3	ALRA	0	1000	COMPLETED	722	26.31
H3K4me3	ALRA	0.25	1000	COMPLETED	677	27.58
H3K4me3	ALRA	0.35	1000	COMPLETED	967	24.27
H3K4me3	ALRA	0.5	1000	COMPLETED	1145	24.3
H3K4me3	ALRA	0.75	1000	COMPLETED	652	27.59
H3K4me3	ALRA	1	1000	COMPLETED	797	24.32
H3K4me3	ALRA	1.25	1000	COMPLETED	811	24.31
H3K4me3	ALRA	2	1000	COMPLETED	654	24.32
H3K4me3	ALRA	3.5	1000	COMPLETED	612	24.32
H3K4me3	ALRA	5	1000	COMPLETED	641	24.33
H3K4me3	ALRA	10	1000	COMPLETED	991	24.33
H3K4me3	ALRA	50	1000	FAILED	432	8.64
H3K4me3	ALRA	0	10000	COMPLETED	725	25.21
H3K4me3	ALRA	0.25	10000	COMPLETED	1263	24.33
H3K4me3	ALRA	0.35	10000	COMPLETED	871	24.33
H3K4me3	ALRA	0.5	10000	COMPLETED	1314	24.33
H3K4me3	ALRA	0.75	10000	COMPLETED	807	24.33
H3K4me3	ALRA	1	10000	COMPLETED	901	25.1
H3K4me3	ALRA	1.25	10000	COMPLETED	700	24.33
H3K4me3	ALRA	2	10000	COMPLETED	738	24.33
H3K4me3	ALRA	3.5	10000	COMPLETED	790	24.33
H3K4me3	ALRA	5	10000	COMPLETED	718	24.33
H3K4me3	ALRA	10	10000	COMPLETED	1048	24.33
H3K4me3	ALRA	50	10000	COMPLETED	928	24.33
H3K4me3	DCA	0	100	COMPLETED	2837	5.25
H3K4me3	DCA	0.25	100	COMPLETED	4806	5.41
H3K4me3	DCA	0.35	100	COMPLETED	5194	5.52
H3K4me3	DCA	0.5	100	COMPLETED	5378	8.58
H3K4me3	DCA	0.75	100	COMPLETED	4645	7.75
H3K4me3	DCA	1	100	COMPLETED	3685	6.65
H3K4me3	DCA	1.25	100	COMPLETED	3909	5.83
H3K4me3	DCA	2	100	COMPLETED	3956	9
H3K4me3	DCA	3.5	100	COMPLETED	2712	5.84
H3K4me3	DCA	5	100	COMPLETED	3734	9.03
H3K4me3	DCA	10	100	COMPLETED	3968	5.64
H3K4me3	DCA	50	100	COMPLETED	4328	5.81
H3K4me3	DCA	0	1000	COMPLETED	3621	5.48
H3K4me3	DCA	0.25	1000	COMPLETED	2826	9.38
H3K4me3	DCA	0.35	1000	COMPLETED	3743	9.66
H3K4me3	DCA	0.5	1000	COMPLETED	2828	5.22
H3K4me3	DCA	0.75	1000	COMPLETED	5177	8.33
H3K4me3	DCA	1	1000	COMPLETED	3186	9.35
H3K4me3	DCA	1.25	1000	COMPLETED	5989	7.38
H3K4me3	DCA	2	1000	COMPLETED	5072	7.38
H3K4me3	DCA	3.5	1000	COMPLETED	4476	9.64
H3K4me3	DCA	5	1000	COMPLETED	4261	5.25
H3K4me3	DCA	10	1000	COMPLETED	5640	5.26
H3K4me3	DCA	50	1000	COMPLETED	6506	5.88
H3K4me3	DCA	0	10000	COMPLETED	8771	5.31
H3K4me3	DCA	0.25	10000	COMPLETED	5895	5.47
H3K4me3	DCA	0.35	10000	COMPLETED	4592	5.32
H3K4me3	DCA	0.5	10000	COMPLETED	5347	5.47
H3K4me3	DCA	0.75	10000	COMPLETED	8944	8.48
H3K4me3	DCA	1	10000	COMPLETED	8730	7.39
H3K4me3	DCA	1.25	10000	COMPLETED	11768	5.7
H3K4me3	DCA	2	10000	COMPLETED	6173	5.25
H3K4me3	DCA	3.5	10000	COMPLETED	7349	5.26
H3K4me3	DCA	5	10000	COMPLETED	9174	7.86
H3K4me3	DCA	10	10000	COMPLETED	7997	7.63
H3K4me3	DCA	50	10000	COMPLETED	7971	5.86
H3K4me3	MAGIC	0	100	COMPLETED	320	13.77
H3K4me3	MAGIC	0.25	100	COMPLETED	462	15.94
H3K4me3	MAGIC	0.35	100	COMPLETED	301	13.77
H3K4me3	MAGIC	0.5	100	COMPLETED	314	13.77
H3K4me3	MAGIC	0.75	100	COMPLETED	304	13.77
H3K4me3	MAGIC	1	100	COMPLETED	429	13.77
H3K4me3	MAGIC	1.25	100	COMPLETED	450	13.72
H3K4me3	MAGIC	2	100	COMPLETED	499	15.84
H3K4me3	MAGIC	3.5	100	COMPLETED	398	13.77
H3K4me3	MAGIC	5	100	COMPLETED	416	13.77
H3K4me3	MAGIC	10	100	COMPLETED	294	13.77
H3K4me3	MAGIC	50	100	COMPLETED	310	14.49
H3K4me3	MAGIC	0	1000	COMPLETED	321	13.77
H3K4me3	MAGIC	0.25	1000	COMPLETED	412	13.77
H3K4me3	MAGIC	0.35	1000	COMPLETED	574	13.72
H3K4me3	MAGIC	0.5	1000	COMPLETED	325	15.34
H3K4me3	MAGIC	0.75	1000	COMPLETED	334	13.77
H3K4me3	MAGIC	1	1000	COMPLETED	546	13.72
H3K4me3	MAGIC	1.25	1000	COMPLETED	417	14.29
H3K4me3	MAGIC	2	1000	COMPLETED	514	15.03
H3K4me3	MAGIC	3.5	1000	COMPLETED	513	13.72
H3K4me3	MAGIC	5	1000	COMPLETED	473	13.72
H3K4me3	MAGIC	10	1000	COMPLETED	523	13.72
H3K4me3	MAGIC	50	1000	COMPLETED	464	13.77
H3K4me3	MAGIC	0	10000	COMPLETED	321	13.76
H3K4me3	MAGIC	0.25	10000	COMPLETED	405	13.76
H3K4me3	MAGIC	0.35	10000	COMPLETED	555	16.01
H3K4me3	MAGIC	0.5	10000	COMPLETED	310	13.76
H3K4me3	MAGIC	0.75	10000	COMPLETED	326	13.77
H3K4me3	MAGIC	1	10000	COMPLETED	330	13.76
H3K4me3	MAGIC	1.25	10000	COMPLETED	411	13.76
H3K4me3	MAGIC	2	10000	COMPLETED	526	15.12
H3K4me3	MAGIC	3.5	10000	COMPLETED	518	15.12
H3K4me3	MAGIC	5	10000	COMPLETED	435	13.77
H3K4me3	MAGIC	10	10000	COMPLETED	546	15.48
H3K4me3	MAGIC	50	10000	COMPLETED	332	16.07
H3K4me3	SAVER	0	100	FAILED	70	10.61
H3K4me3	SAVER	0.25	100	FAILED	65	8.6
H3K4me3	SAVER	0.35	100	FAILED	55	8.24
H3K4me3	SAVER	0.5	100	FAILED	56	9.46
H3K4me3	SAVER	0.75	100	FAILED	43	7.76
H3K4me3	SAVER	1	100	FAILED	42	7.53
H3K4me3	SAVER	1.25	100	FAILED	45	7.52
H3K4me3	SAVER	2	100	FAILED	66	10.85
H3K4me3	SAVER	3.5	100	FAILED	60	11.12
H3K4me3	SAVER	5	100	FAILED	59	8.86
H3K4me3	SAVER	10	100	FAILED	50	10.94
H3K4me3	SAVER	50	100	FAILED	50	9.86
H3K4me3	SAVER	0	1000	COMPLETED	15095	21.96
H3K4me3	SAVER	0.25	1000	COMPLETED	14675	16.86
H3K4me3	SAVER	0.35	1000	COMPLETED	15383	22.64
H3K4me3	SAVER	0.5	1000	COMPLETED	13476	16.39
H3K4me3	SAVER	0.75	1000	COMPLETED	22985	20.4
H3K4me3	SAVER	1	1000	COMPLETED	9763	16.03
H3K4me3	SAVER	1.25	1000	COMPLETED	11927	20.95
H3K4me3	SAVER	2	1000	COMPLETED	9364	16.92
H3K4me3	SAVER	3.5	1000	FAILED	24	0
H3K4me3	SAVER	5	1000	FAILED	57	8.2
H3K4me3	SAVER	10	1000	FAILED	49	11.13
H3K4me3	SAVER	50	1000	FAILED	49	10
H3K4me3	SAVER	0	10000	COMPLETED	124176	22.04
H3K4me3	SAVER	0.25	10000	TIMEOUT	172092	22.72
H3K4me3	SAVER	0.35	10000	TIMEOUT	172344	24.69
H3K4me3	SAVER	0.5	10000	TIMEOUT	172195	24.82
H3K4me3	SAVER	0.75	10000	OUT_OF_MEMORY	142659	27.7
H3K4me3	SAVER	1	10000	OUT_OF_MEMORY	92771	26.47
H3K4me3	SAVER	1.25	10000	OUT_OF_MEMORY	81308	27.94
H3K4me3	SAVER	2	10000	OUT_OF_MEMORY	87634	28.83
H3K4me3	SAVER	3.5	10000	OUT_OF_MEMORY	38013	28.72
H3K4me3	SAVER	5	10000	OUT_OF_MEMORY	41668	28.99
H3K4me3	SAVER	10	10000	COMPLETED	58185	37.92
H3K4me3	SAVER	50	10000	COMPLETED	31009	27.04
H3K4me3	SCALE	0	100	COMPLETED	64002	4.6
H3K4me3	SCALE	0.25	100	COMPLETED	42540	4.78
H3K4me3	SCALE	0.35	100	COMPLETED	58226	5.53
H3K4me3	SCALE	0.5	100	COMPLETED	41650	4.8
H3K4me3	SCALE	0.75	100	COMPLETED	47703	4.99
H3K4me3	SCALE	1	100	COMPLETED	40038	5.01
H3K4me3	SCALE	1.25	100	COMPLETED	40890	4.58
H3K4me3	SCALE	2	100	COMPLETED	59376	4.8
H3K4me3	SCALE	3.5	100	COMPLETED	35668	5.53
H3K4me3	SCALE	5	100	COMPLETED	33892	4.64
H3K4me3	SCALE	10	100	COMPLETED	37711	4.85
H3K4me3	SCALE	50	100	COMPLETED	35291	4.65
H3K4me3	SCALE	0	1000	COMPLETED	61545	4.85
H3K4me3	SCALE	0.25	1000	COMPLETED	57184	4.8
H3K4me3	SCALE	0.35	1000	COMPLETED	72860	4.67
H3K4me3	SCALE	0.5	1000	COMPLETED	49657	4.89
H3K4me3	SCALE	0.75	1000	COMPLETED	57228	4.58
H3K4me3	SCALE	1	1000	COMPLETED	58232	4.93
H3K4me3	SCALE	1.25	1000	COMPLETED	48399	4.77
H3K4me3	SCALE	2	1000	COMPLETED	52690	5.14
H3K4me3	SCALE	3.5	1000	COMPLETED	47361	4.98
H3K4me3	SCALE	5	1000	COMPLETED	42672	5.53
H3K4me3	SCALE	10	1000	COMPLETED	40661	4.69
H3K4me3	SCALE	50	1000	COMPLETED	42038	5.33
H3K4me3	SCALE	0	10000	COMPLETED	97224	5.04
H3K4me3	SCALE	0.25	10000	COMPLETED	89614	5.44
H3K4me3	SCALE	0.35	10000	COMPLETED	81151	5.19
H3K4me3	SCALE	0.5	10000	COMPLETED	90182	5.56
H3K4me3	SCALE	0.75	10000	COMPLETED	118562	5.14
H3K4me3	SCALE	1	10000	COMPLETED	89509	4.87
H3K4me3	SCALE	1.25	10000	COMPLETED	86760	5.22
H3K4me3	SCALE	2	10000	COMPLETED	85077	5.03
H3K4me3	SCALE	3.5	10000	COMPLETED	87328	5.01
H3K4me3	SCALE	5	10000	COMPLETED	90037	5.25
H3K4me3	SCALE	10	10000	COMPLETED	82448	5.22
H3K4me3	SCALE	50	10000	COMPLETED	77354	5.15
H3K4me3	SCALEX.ATAC	0	100	COMPLETED	64205	5.16
H3K4me3	SCALEX.ATAC	0.25	100	COMPLETED	50356	5.16
H3K4me3	SCALEX.ATAC	0.35	100	COMPLETED	45641	5.16
H3K4me3	SCALEX.ATAC	0.5	100	COMPLETED	61703	6.18
H3K4me3	SCALEX.ATAC	0.75	100	COMPLETED	43357	5.18
H3K4me3	SCALEX.ATAC	1	100	COMPLETED	42556	5.37
H3K4me3	SCALEX.ATAC	1.25	100	COMPLETED	49261	5.19
H3K4me3	SCALEX.ATAC	2	100	COMPLETED	36757	5.18
H3K4me3	SCALEX.ATAC	3.5	100	COMPLETED	52407	5.17
H3K4me3	SCALEX.ATAC	5	100	COMPLETED	45929	5.18
H3K4me3	SCALEX.ATAC	10	100	COMPLETED	43070	5.97
H3K4me3	SCALEX.ATAC	50	100	COMPLETED	45334	5.95
H3K4me3	SCALEX.ATAC	0	1000	COMPLETED	79579	5.14
H3K4me3	SCALEX.ATAC	0.25	1000	COMPLETED	2032	5.17
H3K4me3	SCALEX.ATAC	0.35	1000	COMPLETED	47077	5.16
H3K4me3	SCALEX.ATAC	0.5	1000	COMPLETED	2563	5.16
H3K4me3	SCALEX.ATAC	0.75	1000	COMPLETED	42311	5.18
H3K4me3	SCALEX.ATAC	1	1000	COMPLETED	61509	6.18
H3K4me3	SCALEX.ATAC	1.25	1000	COMPLETED	64650	5.17
H3K4me3	SCALEX.ATAC	2	1000	COMPLETED	43330	6.09
H3K4me3	SCALEX.ATAC	3.5	1000	COMPLETED	1690	5.17
H3K4me3	SCALEX.ATAC	5	1000	COMPLETED	49483	6.1
H3K4me3	SCALEX.ATAC	10	1000	COMPLETED	1641	6.21
H3K4me3	SCALEX.ATAC	50	1000	COMPLETED	1626	5.17
H3K4me3	SCALEX.ATAC	0	10000	COMPLETED	55016	5.56
H3K4me3	SCALEX.ATAC	0.25	10000	COMPLETED	49367	5.57
H3K4me3	SCALEX.ATAC	0.35	10000	COMPLETED	42401	5.59
H3K4me3	SCALEX.ATAC	0.5	10000	COMPLETED	37606	7.22
H3K4me3	SCALEX.ATAC	0.75	10000	COMPLETED	41850	5.57
H3K4me3	SCALEX.ATAC	1	10000	COMPLETED	36716	7.53
H3K4me3	SCALEX.ATAC	1.25	10000	COMPLETED	30240	5.76
H3K4me3	SCALEX.ATAC	2	10000	COMPLETED	41513	7.36
H3K4me3	SCALEX.ATAC	3.5	10000	COMPLETED	58221	5.94
H3K4me3	SCALEX.ATAC	5	10000	COMPLETED	87565	7.45
H3K4me3	SCALEX.ATAC	10	10000	COMPLETED	1547	5.59
H3K4me3	SCALEX.ATAC	50	10000	COMPLETED	1771	5.74
H3K4me3	SCALEX.RNA	0	100	COMPLETED	61099	5.15
H3K4me3	SCALEX.RNA	0.25	100	COMPLETED	53301	5.17
H3K4me3	SCALEX.RNA	0.35	100	COMPLETED	44917	5.15
H3K4me3	SCALEX.RNA	0.5	100	COMPLETED	57509	5.22
H3K4me3	SCALEX.RNA	0.75	100	COMPLETED	47163	5.74
H3K4me3	SCALEX.RNA	1	100	COMPLETED	36831	5.18
H3K4me3	SCALEX.RNA	1.25	100	COMPLETED	71165	5.15
H3K4me3	SCALEX.RNA	2	100	COMPLETED	53002	5.18
H3K4me3	SCALEX.RNA	3.5	100	COMPLETED	48875	5.79
H3K4me3	SCALEX.RNA	5	100	COMPLETED	47286	5.52
H3K4me3	SCALEX.RNA	10	100	COMPLETED	40080	5.16
H3K4me3	SCALEX.RNA	50	100	COMPLETED	39619	5.18
H3K4me3	SCALEX.RNA	0	1000	COMPLETED	51234	5.17
H3K4me3	SCALEX.RNA	0.25	1000	COMPLETED	64706	5.16
H3K4me3	SCALEX.RNA	0.35	1000	COMPLETED	44479	5.16
H3K4me3	SCALEX.RNA	0.5	1000	COMPLETED	1646	5.35
H3K4me3	SCALEX.RNA	0.75	1000	COMPLETED	49612	5.17
H3K4me3	SCALEX.RNA	1	1000	COMPLETED	1541	5.86
H3K4me3	SCALEX.RNA	1.25	1000	COMPLETED	56489	5.62
H3K4me3	SCALEX.RNA	2	1000	COMPLETED	50821	5.17
H3K4me3	SCALEX.RNA	3.5	1000	COMPLETED	1739	5.16
H3K4me3	SCALEX.RNA	5	1000	COMPLETED	1562	5.79
H3K4me3	SCALEX.RNA	10	1000	COMPLETED	2140	5.94
H3K4me3	SCALEX.RNA	50	1000	COMPLETED	1509	5.18
H3K4me3	SCALEX.RNA	0	10000	COMPLETED	51655	6.31
H3K4me3	SCALEX.RNA	0.25	10000	COMPLETED	38977	7.27
H3K4me3	SCALEX.RNA	0.35	10000	COMPLETED	50840	7.96
H3K4me3	SCALEX.RNA	0.5	10000	COMPLETED	27559	7.1
H3K4me3	SCALEX.RNA	0.75	10000	COMPLETED	43506	8.88
H3K4me3	SCALEX.RNA	1	10000	COMPLETED	35449	8.21
H3K4me3	SCALEX.RNA	1.25	10000	COMPLETED	39503	8.4
H3K4me3	SCALEX.RNA	2	10000	COMPLETED	39647	7.83
H3K4me3	SCALEX.RNA	3.5	10000	COMPLETED	46872	8.35
H3K4me3	SCALEX.RNA	5	10000	COMPLETED	39125	7.73
H3K4me3	SCALEX.RNA	10	10000	COMPLETED	1936	8.07
H3K4me3	SCALEX.RNA	50	10000	COMPLETED	1833	7.13
H3K4me3	cisTopic	0	100	COMPLETED	439	11.22
H3K4me3	cisTopic	0.25	100	COMPLETED	566	11.63
H3K4me3	cisTopic	0.35	100	COMPLETED	631	11.65
H3K4me3	cisTopic	0.5	100	COMPLETED	589	11.68
H3K4me3	cisTopic	0.75	100	COMPLETED	419	11.67
H3K4me3	cisTopic	1	100	COMPLETED	414	11.7
H3K4me3	cisTopic	1.25	100	COMPLETED	486	11.69
H3K4me3	cisTopic	2	100	COMPLETED	503	11.7
H3K4me3	cisTopic	3.5	100	COMPLETED	645	11.72
H3K4me3	cisTopic	5	100	COMPLETED	403	11.73
H3K4me3	cisTopic	10	100	COMPLETED	423	11.72
H3K4me3	cisTopic	50	100	COMPLETED	410	11.71
H3K4me3	cisTopic	0	1000	COMPLETED	1184	13.41
H3K4me3	cisTopic	0.25	1000	COMPLETED	1321	10.31
H3K4me3	cisTopic	0.35	1000	COMPLETED	1252	10.35
H3K4me3	cisTopic	0.5	1000	COMPLETED	1415	10.36
H3K4me3	cisTopic	0.75	1000	COMPLETED	1315	10.34
H3K4me3	cisTopic	1	1000	COMPLETED	1569	10.36
H3K4me3	cisTopic	1.25	1000	COMPLETED	1964	11.04
H3K4me3	cisTopic	2	1000	COMPLETED	1229	10.32
H3K4me3	cisTopic	3.5	1000	COMPLETED	1300	10.35
H3K4me3	cisTopic	5	1000	COMPLETED	1381	10.32
H3K4me3	cisTopic	10	1000	COMPLETED	1414	10.36
H3K4me3	cisTopic	50	1000	COMPLETED	1136	10.35
H3K4me3	cisTopic	0	10000	COMPLETED	17390	16.01
H3K4me3	cisTopic	0.25	10000	COMPLETED	15754	15.52
H3K4me3	cisTopic	0.35	10000	COMPLETED	12587	15.07
H3K4me3	cisTopic	0.5	10000	COMPLETED	24520	15.79
H3K4me3	cisTopic	0.75	10000	COMPLETED	14153	15.04
H3K4me3	cisTopic	1	10000	COMPLETED	16407	16.02
H3K4me3	cisTopic	1.25	10000	COMPLETED	13323	15.1
H3K4me3	cisTopic	2	10000	COMPLETED	24777	15.11
H3K4me3	cisTopic	3.5	10000	COMPLETED	14368	15.94
H3K4me3	cisTopic	5	10000	COMPLETED	16685	15.52
H3K4me3	cisTopic	10	10000	COMPLETED	14447	15.94
H3K4me3	cisTopic	50	10000	COMPLETED	12513	15.95
H3K4me3	knn15	0	100	COMPLETED	936	24.66
H3K4me3	knn15	0.25	100	COMPLETED	815	24.56
H3K4me3	knn15	0.35	100	COMPLETED	947	24.96
H3K4me3	knn15	0.5	100	COMPLETED	784	25.71
H3K4me3	knn15	0.75	100	COMPLETED	933	26.41
H3K4me3	knn15	1	100	COMPLETED	729	24.67
H3K4me3	knn15	1.25	100	COMPLETED	884	24.58
H3K4me3	knn15	2	100	COMPLETED	686	24.58
H3K4me3	knn15	3.5	100	COMPLETED	686	25.17
H3K4me3	knn15	5	100	COMPLETED	911	26.4
H3K4me3	knn15	10	100	COMPLETED	850	25.78
H3K4me3	knn15	50	100	COMPLETED	924	24.65
H3K4me3	knn15	0	1000	COMPLETED	978	25.2
H3K4me3	knn15	0.25	1000	COMPLETED	929	26.17
H3K4me3	knn15	0.35	1000	COMPLETED	785	24.71
H3K4me3	knn15	0.5	1000	COMPLETED	774	25.2
H3K4me3	knn15	0.75	1000	COMPLETED	964	27.07
H3K4me3	knn15	1	1000	COMPLETED	725	25.2
H3K4me3	knn15	1.25	1000	COMPLETED	723	25.2
H3K4me3	knn15	2	1000	COMPLETED	882	24.65
H3K4me3	knn15	3.5	1000	COMPLETED	920	24.78
H3K4me3	knn15	5	1000	COMPLETED	981	24.79
H3K4me3	knn15	10	1000	COMPLETED	945	24.79
H3K4me3	knn15	50	1000	COMPLETED	975	24.78
H3K4me3	knn15	0	10000	COMPLETED	925	24.89
H3K4me3	knn15	0.25	10000	COMPLETED	955	24.97
H3K4me3	knn15	0.35	10000	COMPLETED	825	25.06
H3K4me3	knn15	0.5	10000	COMPLETED	2447	26.66
H3K4me3	knn15	0.75	10000	COMPLETED	1083	25.12
H3K4me3	knn15	1	10000	COMPLETED	916	25.21
H3K4me3	knn15	1.25	10000	COMPLETED	996	24.82
H3K4me3	knn15	2	10000	COMPLETED	997	26.81
H3K4me3	knn15	3.5	10000	COMPLETED	790	24.82
H3K4me3	knn15	5	10000	COMPLETED	973	25.62
H3K4me3	knn15	10	10000	COMPLETED	1224	24.9
H3K4me3	knn15	50	10000	COMPLETED	1054	25.02
H3K4me3	knn3	0	100	COMPLETED	407	29.68
H3K4me3	knn3	0.25	100	COMPLETED	473	29.68
H3K4me3	knn3	0.35	100	COMPLETED	483	29.68
H3K4me3	knn3	0.5	100	COMPLETED	446	25.17
H3K4me3	knn3	0.75	100	COMPLETED	506	23.68
H3K4me3	knn3	1	100	COMPLETED	447	25.16
H3K4me3	knn3	1.25	100	COMPLETED	420	29.68
H3K4me3	knn3	2	100	COMPLETED	462	29.68
H3K4me3	knn3	3.5	100	COMPLETED	463	29.68
H3K4me3	knn3	5	100	COMPLETED	372	29.67
H3K4me3	knn3	10	100	COMPLETED	477	24.52
H3K4me3	knn3	50	100	COMPLETED	406	29.68
H3K4me3	knn3	0	1000	COMPLETED	453	29.72
H3K4me3	knn3	0.25	1000	COMPLETED	493	29.72
H3K4me3	knn3	0.35	1000	COMPLETED	571	29.72
H3K4me3	knn3	0.5	1000	COMPLETED	429	29.72
H3K4me3	knn3	0.75	1000	COMPLETED	445	29.72
H3K4me3	knn3	1	1000	COMPLETED	378	29.72
H3K4me3	knn3	1.25	1000	COMPLETED	419	29.72
H3K4me3	knn3	2	1000	COMPLETED	521	29.71
H3K4me3	knn3	3.5	1000	COMPLETED	489	29.72
H3K4me3	knn3	5	1000	COMPLETED	470	29.72
H3K4me3	knn3	10	1000	COMPLETED	497	29.71
H3K4me3	knn3	50	1000	COMPLETED	512	29.71
H3K4me3	knn3	0	10000	COMPLETED	488	29.69
H3K4me3	knn3	0.25	10000	COMPLETED	509	29.69
H3K4me3	knn3	0.35	10000	COMPLETED	583	29.69
H3K4me3	knn3	0.5	10000	COMPLETED	509	29.69
H3K4me3	knn3	0.75	10000	COMPLETED	492	29.69
H3K4me3	knn3	1	10000	COMPLETED	447	29.69
H3K4me3	knn3	1.25	10000	COMPLETED	551	29.69
H3K4me3	knn3	2	10000	COMPLETED	499	29.69
H3K4me3	knn3	3.5	10000	COMPLETED	456	29.69
H3K4me3	knn3	5	10000	COMPLETED	409	29.69
H3K4me3	knn3	10	10000	COMPLETED	443	29.69
H3K4me3	knn3	50	10000	COMPLETED	416	29.69
H3K4me3	knn7	0	100	COMPLETED	1474	27.42
H3K4me3	knn7	0.25	100	COMPLETED	619	24.35
H3K4me3	knn7	0.35	100	COMPLETED	517	24.49
H3K4me3	knn7	0.5	100	COMPLETED	696	25.16
H3K4me3	knn7	0.75	100	COMPLETED	517	25.16
H3K4me3	knn7	1	100	COMPLETED	441	24.29
H3K4me3	knn7	1.25	100	COMPLETED	757	24.05
H3K4me3	knn7	2	100	COMPLETED	720	24.05
H3K4me3	knn7	3.5	100	COMPLETED	687	24.27
H3K4me3	knn7	5	100	COMPLETED	677	23.94
H3K4me3	knn7	10	100	COMPLETED	528	23.94
H3K4me3	knn7	50	100	COMPLETED	636	23.87
H3K4me3	knn7	0	1000	COMPLETED	641	24.31
H3K4me3	knn7	0.25	1000	COMPLETED	601	21.58
H3K4me3	knn7	0.35	1000	COMPLETED	632	25.2
H3K4me3	knn7	0.5	1000	COMPLETED	1131	24.16
H3K4me3	knn7	0.75	1000	COMPLETED	496	23.73
H3K4me3	knn7	1	1000	COMPLETED	582	25.2
H3K4me3	knn7	1.25	1000	COMPLETED	611	24.64
H3K4me3	knn7	2	1000	COMPLETED	538	25.2
H3K4me3	knn7	3.5	1000	COMPLETED	858	24.43
H3K4me3	knn7	5	1000	COMPLETED	645	24.31
H3K4me3	knn7	10	1000	COMPLETED	638	24.65
H3K4me3	knn7	50	1000	COMPLETED	664	22.36
H3K4me3	knn7	0	10000	COMPLETED	649	24.52
H3K4me3	knn7	0.25	10000	COMPLETED	755	24.21
H3K4me3	knn7	0.35	10000	COMPLETED	668	24.74
H3K4me3	knn7	0.5	10000	COMPLETED	680	24.52
H3K4me3	knn7	0.75	10000	COMPLETED	744	23.33
H3K4me3	knn7	1	10000	COMPLETED	552	21.21
H3K4me3	knn7	1.25	10000	COMPLETED	723	24.35
H3K4me3	knn7	2	10000	COMPLETED	520	22.99
H3K4me3	knn7	3.5	10000	COMPLETED	1085	25.56
H3K4me3	knn7	5	10000	COMPLETED	785	27.41
H3K4me3	knn7	10	10000	COMPLETED	696	21.25
H3K4me3	knn7	50	10000	COMPLETED	721	23.94
H3K4me3	scImpute.k14	0	100	COMPLETED	7647	20.89
H3K4me3	scImpute.k14	0.25	100	COMPLETED	7569	17.77
H3K4me3	scImpute.k14	0.35	100	COMPLETED	7375	17.89
H3K4me3	scImpute.k14	0.5	100	COMPLETED	7682	20.07
H3K4me3	scImpute.k14	0.75	100	COMPLETED	7431	20.44
H3K4me3	scImpute.k14	1	100	COMPLETED	7462	19.98
H3K4me3	scImpute.k14	1.25	100	COMPLETED	7806	16.94
H3K4me3	scImpute.k14	2	100	COMPLETED	6850	20.45
H3K4me3	scImpute.k14	3.5	100	COMPLETED	5490	19.93
H3K4me3	scImpute.k14	5	100	COMPLETED	5461	18.12
H3K4me3	scImpute.k14	10	100	COMPLETED	6235	16.83
H3K4me3	scImpute.k14	50	100	COMPLETED	6075	20.38
H3K4me3	scImpute.k14	0	1000	COMPLETED	11707	21.3
H3K4me3	scImpute.k14	0.25	1000	COMPLETED	14294	20.24
H3K4me3	scImpute.k14	0.35	1000	COMPLETED	13704	18.64
H3K4me3	scImpute.k14	0.5	1000	COMPLETED	14646	20.28
H3K4me3	scImpute.k14	0.75	1000	COMPLETED	13007	20.36
H3K4me3	scImpute.k14	1	1000	COMPLETED	13003	20.2
H3K4me3	scImpute.k14	1.25	1000	COMPLETED	12594	20.5
H3K4me3	scImpute.k14	2	1000	COMPLETED	14921	20.19
H3K4me3	scImpute.k14	3.5	1000	COMPLETED	14131	19.89
H3K4me3	scImpute.k14	5	1000	COMPLETED	13067	20.52
H3K4me3	scImpute.k14	10	1000	COMPLETED	15035	20.55
H3K4me3	scImpute.k14	50	1000	COMPLETED	12651	20.55
H3K4me3	scImpute.k14	0	10000	COMPLETED	139680	17.83
H3K4me3	scImpute.k14	0.25	10000	COMPLETED	106992	20.68
H3K4me3	scImpute.k14	0.35	10000	COMPLETED	107477	20.71
H3K4me3	scImpute.k14	0.5	10000	COMPLETED	92840	20.82
H3K4me3	scImpute.k14	0.75	10000	COMPLETED	83008	20.53
H3K4me3	scImpute.k14	1	10000	COMPLETED	84492	20.51
H3K4me3	scImpute.k14	1.25	10000	COMPLETED	71602	19.96
H3K4me3	scImpute.k14	2	10000	COMPLETED	67984	20.07
H3K4me3	scImpute.k14	3.5	10000	COMPLETED	65625	20.36
H3K4me3	scImpute.k14	5	10000	COMPLETED	67653	20.09
H3K4me3	scImpute.k14	10	10000	COMPLETED	85825	20.25
H3K4me3	scImpute.k14	50	10000	COMPLETED	20680	20.32
H3K4me3	scImpute.k4	0	100	COMPLETED	7101	22.99
H3K4me3	scImpute.k4	0.25	100	COMPLETED	8405	22.68
H3K4me3	scImpute.k4	0.35	100	COMPLETED	9694	22.2
H3K4me3	scImpute.k4	0.5	100	COMPLETED	9936	22.15
H3K4me3	scImpute.k4	0.75	100	COMPLETED	7722	20.09
H3K4me3	scImpute.k4	1	100	COMPLETED	8145	22.38
H3K4me3	scImpute.k4	1.25	100	COMPLETED	8087	20.02
H3K4me3	scImpute.k4	2	100	COMPLETED	7716	20.56
H3K4me3	scImpute.k4	3.5	100	COMPLETED	7635	20.38
H3K4me3	scImpute.k4	5	100	COMPLETED	7270	22.24
H3K4me3	scImpute.k4	10	100	COMPLETED	8883	18.82
H3K4me3	scImpute.k4	50	100	COMPLETED	8812	20.28
H3K4me3	scImpute.k4	0	1000	COMPLETED	36151	24.36
H3K4me3	scImpute.k4	0.25	1000	COMPLETED	28437	28.86
H3K4me3	scImpute.k4	0.35	1000	COMPLETED	30563	23.55
H3K4me3	scImpute.k4	0.5	1000	COMPLETED	31756	24.66
H3K4me3	scImpute.k4	0.75	1000	COMPLETED	27981	23.81
H3K4me3	scImpute.k4	1	1000	COMPLETED	26634	24.74
H3K4me3	scImpute.k4	1.25	1000	COMPLETED	27702	22.9
H3K4me3	scImpute.k4	2	1000	COMPLETED	24222	23.54
H3K4me3	scImpute.k4	3.5	1000	COMPLETED	23100	23.73
H3K4me3	scImpute.k4	5	1000	COMPLETED	21625	23.72
H3K4me3	scImpute.k4	10	1000	COMPLETED	26874	23.73
H3K4me3	scImpute.k4	50	1000	COMPLETED	27202	22.7
H3K4me3	scImpute.k4	0	10000	COMPLETED	161520	23.86
H3K4me3	scImpute.k4	0.25	10000	OUT_OF_MEMORY	128250	25.07
H3K4me3	scImpute.k4	0.35	10000	COMPLETED	111670	24.51
H3K4me3	scImpute.k4	0.5	10000	OUT_OF_MEMORY	84077	23.68
H3K4me3	scImpute.k4	0.75	10000	COMPLETED	95483	26.21
H3K4me3	scImpute.k4	1	10000	COMPLETED	79213	26.33
H3K4me3	scImpute.k4	1.25	10000	COMPLETED	71919	24.74
H3K4me3	scImpute.k4	2	10000	COMPLETED	79357	25.53
H3K4me3	scImpute.k4	3.5	10000	COMPLETED	107287	25.34
H3K4me3	scImpute.k4	5	10000	COMPLETED	121691	28.07
H3K4me3	scImpute.k4	10	10000	COMPLETED	110064	24.25
H3K4me3	scImpute.k4	50	10000	COMPLETED	43024	24.47
H3K4me3	scImpute.k8	0	100	COMPLETED	6683	18.87
H3K4me3	scImpute.k8	0.25	100	COMPLETED	6859	20.47
H3K4me3	scImpute.k8	0.35	100	COMPLETED	6929	20.49
H3K4me3	scImpute.k8	0.5	100	COMPLETED	7550	18.65
H3K4me3	scImpute.k8	0.75	100	COMPLETED	8791	18.59
H3K4me3	scImpute.k8	1	100	COMPLETED	6287	20.17
H3K4me3	scImpute.k8	1.25	100	COMPLETED	7119	18.55
H3K4me3	scImpute.k8	2	100	COMPLETED	7436	18.83
H3K4me3	scImpute.k8	3.5	100	COMPLETED	6083	20.66
H3K4me3	scImpute.k8	5	100	COMPLETED	6723	16.61
H3K4me3	scImpute.k8	10	100	COMPLETED	7089	16.66
H3K4me3	scImpute.k8	50	100	COMPLETED	7505	18.12
H3K4me3	scImpute.k8	0	1000	COMPLETED	13609	23.61
H3K4me3	scImpute.k8	0.25	1000	COMPLETED	16742	19.5
H3K4me3	scImpute.k8	0.35	1000	COMPLETED	16923	20.5
H3K4me3	scImpute.k8	0.5	1000	COMPLETED	16851	20.71
H3K4me3	scImpute.k8	0.75	1000	COMPLETED	19460	21.33
H3K4me3	scImpute.k8	1	1000	COMPLETED	17731	20.58
H3K4me3	scImpute.k8	1.25	1000	COMPLETED	18844	20.51
H3K4me3	scImpute.k8	2	1000	COMPLETED	17658	19.47
H3K4me3	scImpute.k8	3.5	1000	COMPLETED	20280	20.67
H3K4me3	scImpute.k8	5	1000	COMPLETED	18919	20.7
H3K4me3	scImpute.k8	10	1000	COMPLETED	19408	21.21
H3K4me3	scImpute.k8	50	1000	COMPLETED	22396	20.56
H3K4me3	scImpute.k8	0	10000	COMPLETED	149171	20.04
H3K4me3	scImpute.k8	0.25	10000	COMPLETED	111461	20.34
H3K4me3	scImpute.k8	0.35	10000	COMPLETED	104313	22.67
H3K4me3	scImpute.k8	0.5	10000	COMPLETED	104942	19.08
H3K4me3	scImpute.k8	0.75	10000	COMPLETED	83668	20.1
H3K4me3	scImpute.k8	1	10000	COMPLETED	93637	20.21
H3K4me3	scImpute.k8	1.25	10000	COMPLETED	79413	22.07
H3K4me3	scImpute.k8	2	10000	COMPLETED	80541	22.85
H3K4me3	scImpute.k8	3.5	10000	COMPLETED	97672	21.03
H3K4me3	scImpute.k8	5	10000	COMPLETED	84348	19.88
H3K4me3	scImpute.k8	10	10000	COMPLETED	141310	18.52
H3K4me3	scImpute.k8	50	10000	COMPLETED	38094	18.21
H3K4me3	scOpen	0	100	COMPLETED	380	3.83
H3K4me3	scOpen	0.25	100	COMPLETED	405	3.83
H3K4me3	scOpen	0.35	100	COMPLETED	405	3.83
H3K4me3	scOpen	0.5	100	COMPLETED	394	3.83
H3K4me3	scOpen	0.75	100	COMPLETED	348	3.83
H3K4me3	scOpen	1	100	COMPLETED	494	4.94
H3K4me3	scOpen	1.25	100	COMPLETED	507	4.94
H3K4me3	scOpen	2	100	COMPLETED	508	4.96
H3K4me3	scOpen	3.5	100	COMPLETED	444	3.83
H3K4me3	scOpen	5	100	COMPLETED	457	3.83
H3K4me3	scOpen	10	100	COMPLETED	354	3.82
H3K4me3	scOpen	50	100	COMPLETED	354	3.82
H3K4me3	scOpen	0	1000	COMPLETED	623	3.83
H3K4me3	scOpen	0.25	1000	COMPLETED	598	3.83
H3K4me3	scOpen	0.35	1000	COMPLETED	525	4.94
H3K4me3	scOpen	0.5	1000	COMPLETED	459	3.83
H3K4me3	scOpen	0.75	1000	COMPLETED	568	4.7
H3K4me3	scOpen	1	1000	COMPLETED	661	3.83
H3K4me3	scOpen	1.25	1000	COMPLETED	392	4.11
H3K4me3	scOpen	2	1000	COMPLETED	637	4.94
H3K4me3	scOpen	3.5	1000	COMPLETED	545	3.83
H3K4me3	scOpen	5	1000	COMPLETED	590	4.94
H3K4me3	scOpen	10	1000	COMPLETED	440	3.83
H3K4me3	scOpen	50	1000	COMPLETED	461	3.83
H3K4me3	scOpen	0	10000	COMPLETED	1086	4.19
H3K4me3	scOpen	0.25	10000	COMPLETED	1541	5.41
H3K4me3	scOpen	0.35	10000	COMPLETED	1625	4.23
H3K4me3	scOpen	0.5	10000	COMPLETED	1265	5.1
H3K4me3	scOpen	0.75	10000	COMPLETED	1452	5.45
H3K4me3	scOpen	1	10000	COMPLETED	1818	4.94
H3K4me3	scOpen	1.25	10000	COMPLETED	1956	4.24
H3K4me3	scOpen	2	10000	COMPLETED	1876	4.24
H3K4me3	scOpen	3.5	10000	COMPLETED	1453	4.45
H3K4me3	scOpen	5	10000	COMPLETED	1925	5.6
H3K4me3	scOpen	10	10000	COMPLETED	1277	4.45
H3K4me3	scOpen	50	10000	COMPLETED	1273	4.45

## Sheet: Table S4
Table S4: Resources used to run single cell imputation algorithms in H3K4me1 in silico datasets
Modality	Algorithm	Noise	Read Depth per cell	State	CPU used (s)	Memory used (GB)
H3K4me1	ALRA	0	100	COMPLETED	871	26.63
H3K4me1	ALRA	0.25	100	FAILED	388	8.89
H3K4me1	ALRA	0.35	100	FAILED	383	8.79
H3K4me1	ALRA	0.5	100	COMPLETED	877	27.04
H3K4me1	ALRA	0.75	100	FAILED	637	8.88
H3K4me1	ALRA	1	100	FAILED	386	8.79
H3K4me1	ALRA	1.25	100	COMPLETED	674	27.08
H3K4me1	ALRA	2	100	COMPLETED	722	27.04
H3K4me1	ALRA	3.5	100	FAILED	453	8.89
H3K4me1	ALRA	5	100	FAILED	324	8.79
H3K4me1	ALRA	0	1000	COMPLETED	967	26.92
H3K4me1	ALRA	0.25	1000	COMPLETED	849	24.81
H3K4me1	ALRA	0.35	1000	COMPLETED	720	24.91
H3K4me1	ALRA	0.5	1000	COMPLETED	645	24.91
H3K4me1	ALRA	0.75	1000	COMPLETED	1002	24.91
H3K4me1	ALRA	1	1000	COMPLETED	804	25.31
H3K4me1	ALRA	1.25	1000	COMPLETED	710	24.91
H3K4me1	ALRA	2	1000	COMPLETED	792	24.92
H3K4me1	ALRA	3.5	1000	COMPLETED	665	24.92
H3K4me1	ALRA	5	1000	COMPLETED	656	24.92
H3K4me1	ALRA	0	10000	COMPLETED	1108	25.84
H3K4me1	ALRA	0.25	10000	COMPLETED	848	24.93
H3K4me1	ALRA	0.35	10000	COMPLETED	855	24.93
H3K4me1	ALRA	0.5	10000	COMPLETED	847	24.93
H3K4me1	ALRA	0.75	10000	COMPLETED	1103	24.92
H3K4me1	ALRA	1	10000	COMPLETED	905	25.47
H3K4me1	ALRA	1.25	10000	COMPLETED	770	24.92
H3K4me1	ALRA	2	10000	COMPLETED	697	24.92
H3K4me1	ALRA	3.5	10000	COMPLETED	728	24.92
H3K4me1	ALRA	5	10000	COMPLETED	736	24.92
H3K4me1	DCA	0	100	COMPLETED	2588	4.84
H3K4me1	DCA	0.25	100	COMPLETED	5215	5.38
H3K4me1	DCA	0.35	100	COMPLETED	2655	9.01
H3K4me1	DCA	0.5	100	COMPLETED	4364	8.89
H3K4me1	DCA	0.75	100	COMPLETED	2886	7.75
H3K4me1	DCA	1	100	COMPLETED	3188	8.09
H3K4me1	DCA	1.25	100	COMPLETED	3280	5.43
H3K4me1	DCA	2	100	COMPLETED	3896	5.44
H3K4me1	DCA	3.5	100	COMPLETED	3206	8.53
H3K4me1	DCA	5	100	COMPLETED	3212	8.17
H3K4me1	DCA	0	1000	COMPLETED	3770	5.05
H3K4me1	DCA	0.25	1000	COMPLETED	6556	5.66
H3K4me1	DCA	0.35	1000	COMPLETED	3837	8.09
H3K4me1	DCA	0.5	1000	COMPLETED	3985	7.76
H3K4me1	DCA	0.75	1000	COMPLETED	3779	8.91
H3K4me1	DCA	1	1000	COMPLETED	4630	5.68
H3K4me1	DCA	1.25	1000	COMPLETED	5827	5.68
H3K4me1	DCA	2	1000	COMPLETED	5696	5.85
H3K4me1	DCA	3.5	1000	COMPLETED	4803	5.65
H3K4me1	DCA	5	1000	COMPLETED	5615	5.66
H3K4me1	DCA	0	10000	COMPLETED	4614	7.32
H3K4me1	DCA	0.25	10000	COMPLETED	7482	5.66
H3K4me1	DCA	0.35	10000	COMPLETED	6028	7.76
H3K4me1	DCA	0.5	10000	COMPLETED	7251	9.72
H3K4me1	DCA	0.75	10000	COMPLETED	6100	8.32
H3K4me1	DCA	1	10000	COMPLETED	7240	8.5
H3K4me1	DCA	1.25	10000	COMPLETED	6034	5.55
H3K4me1	DCA	2	10000	COMPLETED	6905	7.76
H3K4me1	DCA	3.5	10000	COMPLETED	6291	5.65
H3K4me1	DCA	5	10000	COMPLETED	7967	6.48
H3K4me1	MAGIC	0	100	COMPLETED	450	14.09
H3K4me1	MAGIC	0.25	100	COMPLETED	552	14.04
H3K4me1	MAGIC	0.35	100	COMPLETED	294	14.22
H3K4me1	MAGIC	0.5	100	COMPLETED	522	14.04
H3K4me1	MAGIC	0.75	100	COMPLETED	366	14.09
H3K4me1	MAGIC	1	100	COMPLETED	356	16.27
H3K4me1	MAGIC	1.25	100	COMPLETED	303	16.37
H3K4me1	MAGIC	2	100	COMPLETED	568	14.04
H3K4me1	MAGIC	3.5	100	COMPLETED	560	16.32
H3K4me1	MAGIC	5	100	COMPLETED	602	16.22
H3K4me1	MAGIC	0	1000	COMPLETED	351	14.09
H3K4me1	MAGIC	0.25	1000	COMPLETED	320	14.09
H3K4me1	MAGIC	0.35	1000	COMPLETED	299	14.1
H3K4me1	MAGIC	0.5	1000	COMPLETED	525	14.05
H3K4me1	MAGIC	0.75	1000	COMPLETED	372	14.09
H3K4me1	MAGIC	1	1000	COMPLETED	351	14.99
H3K4me1	MAGIC	1.25	1000	COMPLETED	354	14.32
H3K4me1	MAGIC	2	1000	COMPLETED	317	14.1
H3K4me1	MAGIC	3.5	1000	COMPLETED	330	14.1
H3K4me1	MAGIC	5	1000	COMPLETED	580	16.22
H3K4me1	MAGIC	0	10000	COMPLETED	352	14.09
H3K4me1	MAGIC	0.25	10000	COMPLETED	306	14.09
H3K4me1	MAGIC	0.35	10000	COMPLETED	310	14.09
H3K4me1	MAGIC	0.5	10000	COMPLETED	340	14.09
H3K4me1	MAGIC	0.75	10000	COMPLETED	381	14.09
H3K4me1	MAGIC	1	10000	COMPLETED	328	14.09
H3K4me1	MAGIC	1.25	10000	COMPLETED	314	14.09
H3K4me1	MAGIC	2	10000	COMPLETED	340	14.09
H3K4me1	MAGIC	3.5	10000	COMPLETED	368	14.1
H3K4me1	MAGIC	5	10000	COMPLETED	563	14.04
H3K4me1	SAVER	0	100	FAILED	58	9.04
H3K4me1	SAVER	0.25	100	FAILED	56	7.02
H3K4me1	SAVER	0.35	100	FAILED	53	9.73
H3K4me1	SAVER	0.5	100	FAILED	50	6.98
H3K4me1	SAVER	0.75	100	FAILED	68	8.87
H3K4me1	SAVER	1	100	FAILED	61	9.75
H3K4me1	SAVER	1.25	100	FAILED	56	8.31
H3K4me1	SAVER	2	100	FAILED	48	8.43
H3K4me1	SAVER	3.5	100	FAILED	61	9.07
H3K4me1	SAVER	5	100	FAILED	48	8.43
H3K4me1	SAVER	0	1000	COMPLETED	11256	19.61
H3K4me1	SAVER	0.25	1000	COMPLETED	10472	16.38
H3K4me1	SAVER	0.35	1000	FAILED	30	5.69
H3K4me1	SAVER	0.5	1000	FAILED	50	8.99
H3K4me1	SAVER	0.75	1000	FAILED	49	6.69
H3K4me1	SAVER	1	1000	FAILED	67	9.08
H3K4me1	SAVER	1.25	1000	FAILED	48	7.59
H3K4me1	SAVER	2	1000	FAILED	49	6.78
H3K4me1	SAVER	3.5	1000	FAILED	66	9.23
H3K4me1	SAVER	5	1000	FAILED	54	9.08
H3K4me1	SAVER	0	10000	TIMEOUT	172176	26.74
H3K4me1	SAVER	0.25	10000	TIMEOUT	172198	28.17
H3K4me1	SAVER	0.35	10000	OUT_OF_MEMORY	125396	29.55
H3K4me1	SAVER	0.5	10000	OUT_OF_MEMORY	139332	27.49
H3K4me1	SAVER	0.75	10000	OUT_OF_MEMORY	80472	26.64
H3K4me1	SAVER	1	10000	OUT_OF_MEMORY	48977	28.24
H3K4me1	SAVER	1.25	10000	OUT_OF_MEMORY	54434	28.96
H3K4me1	SAVER	2	10000	OUT_OF_MEMORY	43635	29.42
H3K4me1	SAVER	3.5	10000	OUT_OF_MEMORY	8513	27.88
H3K4me1	SAVER	5	10000	OUT_OF_MEMORY	8635	27.87
H3K4me1	SCALE	0	100	COMPLETED	58291	4.7
H3K4me1	SCALE	0.25	100	COMPLETED	50042	5.07
H3K4me1	SCALE	0.35	100	COMPLETED	47714	4.68
H3K4me1	SCALE	0.5	100	COMPLETED	43070	4.75
H3K4me1	SCALE	0.75	100	COMPLETED	44338	5.19
H3K4me1	SCALE	1	100	COMPLETED	40399	4.9
H3K4me1	SCALE	1.25	100	COMPLETED	41732	5.29
H3K4me1	SCALE	2	100	COMPLETED	37414	4.87
H3K4me1	SCALE	3.5	100	COMPLETED	41947	4.85
H3K4me1	SCALE	5	100	COMPLETED	43906	4.91
H3K4me1	SCALE	0	1000	COMPLETED	67272	4.86
H3K4me1	SCALE	0.25	1000	COMPLETED	47140	5.92
H3K4me1	SCALE	0.35	1000	COMPLETED	55758	4.87
H3K4me1	SCALE	0.5	1000	COMPLETED	52239	4.69
H3K4me1	SCALE	0.75	1000	COMPLETED	51055	4.66
H3K4me1	SCALE	1	1000	COMPLETED	60233	5.51
H3K4me1	SCALE	1.25	1000	COMPLETED	53726	4.65
H3K4me1	SCALE	2	1000	COMPLETED	45718	5.08
H3K4me1	SCALE	3.5	1000	COMPLETED	45060	5.73
H3K4me1	SCALE	5	1000	COMPLETED	42025	4.87
H3K4me1	SCALE	0	10000	COMPLETED	105043	5.35
H3K4me1	SCALE	0.25	10000	COMPLETED	127049	4.74
H3K4me1	SCALE	0.35	10000	COMPLETED	115646	5.31
H3K4me1	SCALE	0.5	10000	COMPLETED	90822	5.08
H3K4me1	SCALE	0.75	10000	COMPLETED	90305	4.74
H3K4me1	SCALE	1	10000	COMPLETED	134025	5.3
H3K4me1	SCALE	1.25	10000	COMPLETED	133629	5.32
H3K4me1	SCALE	2	10000	COMPLETED	121474	5.73
H3K4me1	SCALE	3.5	10000	COMPLETED	124601	5.09
H3K4me1	SCALE	5	10000	COMPLETED	122896	5.31
H3K4me1	SCALEX.ATAC	0	100	COMPLETED	130350	5.84
H3K4me1	SCALEX.ATAC	0.25	100	COMPLETED	45259	5.87
H3K4me1	SCALEX.ATAC	0.35	100	COMPLETED	56713	5.42
H3K4me1	SCALEX.ATAC	0.5	100	COMPLETED	40197	5.4
H3K4me1	SCALEX.ATAC	0.75	100	COMPLETED	96297	6.24
H3K4me1	SCALEX.ATAC	1	100	COMPLETED	54726	5.58
H3K4me1	SCALEX.ATAC	1.25	100	COMPLETED	42627	6.06
H3K4me1	SCALEX.ATAC	2	100	COMPLETED	43578	5.42
H3K4me1	SCALEX.ATAC	3.5	100	COMPLETED	54275	5.42
H3K4me1	SCALEX.ATAC	5	100	COMPLETED	41938	5.29
H3K4me1	SCALEX.ATAC	0	1000	COMPLETED	115529	6.19
H3K4me1	SCALEX.ATAC	0.25	1000	COMPLETED	1393	5.62
H3K4me1	SCALEX.ATAC	0.35	1000	COMPLETED	40830	5.28
H3K4me1	SCALEX.ATAC	0.5	1000	COMPLETED	1664	5.72
H3K4me1	SCALEX.ATAC	0.75	1000	COMPLETED	3469	5.29
H3K4me1	SCALEX.ATAC	1	1000	COMPLETED	54056	5.57
H3K4me1	SCALEX.ATAC	1.25	1000	COMPLETED	2132	5.29
H3K4me1	SCALEX.ATAC	2	1000	COMPLETED	1976	6.27
H3K4me1	SCALEX.ATAC	3.5	1000	COMPLETED	2163	5.37
H3K4me1	SCALEX.ATAC	5	1000	COMPLETED	44171	5.27
H3K4me1	SCALEX.ATAC	0	10000	COMPLETED	118573	7.19
H3K4me1	SCALEX.ATAC	0.25	10000	COMPLETED	81474	6.55
H3K4me1	SCALEX.ATAC	0.35	10000	COMPLETED	41282	6.91
H3K4me1	SCALEX.ATAC	0.5	10000	COMPLETED	49200	6.11
H3K4me1	SCALEX.ATAC	0.75	10000	COMPLETED	31902	5.7
H3K4me1	SCALEX.ATAC	1	10000	COMPLETED	41410	6.34
H3K4me1	SCALEX.ATAC	1.25	10000	COMPLETED	71980	5.79
H3K4me1	SCALEX.ATAC	2	10000	COMPLETED	53006	6.55
H3K4me1	SCALEX.ATAC	3.5	10000	COMPLETED	1412	5.7
H3K4me1	SCALEX.ATAC	5	10000	COMPLETED	3490	6.76
H3K4me1	SCALEX.RNA	0	100	COMPLETED	55273	6.36
H3K4me1	SCALEX.RNA	0.25	100	COMPLETED	36686	5.29
H3K4me1	SCALEX.RNA	0.35	100	COMPLETED	36491	5.29
H3K4me1	SCALEX.RNA	0.5	100	COMPLETED	42930	5.28
H3K4me1	SCALEX.RNA	0.75	100	COMPLETED	43142	5.42
H3K4me1	SCALEX.RNA	1	100	COMPLETED	38842	6.4
H3K4me1	SCALEX.RNA	1.25	100	COMPLETED	39849	5.31
H3K4me1	SCALEX.RNA	2	100	COMPLETED	50288	5.63
H3K4me1	SCALEX.RNA	3.5	100	COMPLETED	36664	5.29
H3K4me1	SCALEX.RNA	5	100	COMPLETED	38953	5.28
H3K4me1	SCALEX.RNA	0	1000	COMPLETED	51358	5.29
H3K4me1	SCALEX.RNA	0.25	1000	COMPLETED	1993	5.56
H3K4me1	SCALEX.RNA	0.35	1000	COMPLETED	1604	5.56
H3K4me1	SCALEX.RNA	0.5	1000	COMPLETED	2017	5.28
H3K4me1	SCALEX.RNA	0.75	1000	COMPLETED	1708	5.95
H3K4me1	SCALEX.RNA	1	1000	COMPLETED	1383	6.32
H3K4me1	SCALEX.RNA	1.25	1000	COMPLETED	1956	5.27
H3K4me1	SCALEX.RNA	2	1000	COMPLETED	2150	5.34
H3K4me1	SCALEX.RNA	3.5	1000	COMPLETED	1407	5.27
H3K4me1	SCALEX.RNA	5	1000	COMPLETED	1880	5.29
H3K4me1	SCALEX.RNA	0	10000	COMPLETED	57906	7.17
H3K4me1	SCALEX.RNA	0.25	10000	COMPLETED	44193	6.41
H3K4me1	SCALEX.RNA	0.35	10000	COMPLETED	34772	6.35
H3K4me1	SCALEX.RNA	0.5	10000	COMPLETED	39942	8.1
H3K4me1	SCALEX.RNA	0.75	10000	COMPLETED	40551	6.16
H3K4me1	SCALEX.RNA	1	10000	COMPLETED	29350	6.55
H3K4me1	SCALEX.RNA	1.25	10000	COMPLETED	28934	6.34
H3K4me1	SCALEX.RNA	2	10000	COMPLETED	49613	6.36
H3K4me1	SCALEX.RNA	3.5	10000	COMPLETED	2110	6.33
H3K4me1	SCALEX.RNA	5	10000	COMPLETED	1698	6.33
H3K4me1	cisTopic	0	100	COMPLETED	417	11.53
H3K4me1	cisTopic	0.25	100	COMPLETED	510	11.92
H3K4me1	cisTopic	0.35	100	COMPLETED	426	11.93
H3K4me1	cisTopic	0.5	100	COMPLETED	415	11.94
H3K4me1	cisTopic	0.75	100	COMPLETED	423	11.95
H3K4me1	cisTopic	1	100	COMPLETED	427	11.93
H3K4me1	cisTopic	1.25	100	COMPLETED	415	11.95
H3K4me1	cisTopic	2	100	COMPLETED	407	11.97
H3K4me1	cisTopic	3.5	100	COMPLETED	504	11.93
H3K4me1	cisTopic	5	100	COMPLETED	535	11.97
H3K4me1	cisTopic	0	1000	COMPLETED	1199	13.74
H3K4me1	cisTopic	0.25	1000	COMPLETED	1240	10.58
H3K4me1	cisTopic	0.35	1000	COMPLETED	1197	10.59
H3K4me1	cisTopic	0.5	1000	COMPLETED	1152	10.59
H3K4me1	cisTopic	0.75	1000	COMPLETED	1216	10.59
H3K4me1	cisTopic	1	1000	COMPLETED	1174	11.75
H3K4me1	cisTopic	1.25	1000	COMPLETED	1175	10.59
H3K4me1	cisTopic	2	1000	COMPLETED	1169	10.58
H3K4me1	cisTopic	3.5	1000	COMPLETED	1153	10.71
H3K4me1	cisTopic	5	1000	COMPLETED	1468	10.7
H3K4me1	cisTopic	0	10000	COMPLETED	12801	15.94
H3K4me1	cisTopic	0.25	10000	COMPLETED	17040	16.04
H3K4me1	cisTopic	0.35	10000	COMPLETED	15917	16.7
H3K4me1	cisTopic	0.5	10000	COMPLETED	13010	16.48
H3K4me1	cisTopic	0.75	10000	COMPLETED	15046	16.07
H3K4me1	cisTopic	1	10000	COMPLETED	12563	17.34
H3K4me1	cisTopic	1.25	10000	COMPLETED	20966	15.54
H3K4me1	cisTopic	2	10000	COMPLETED	13721	15.87
H3K4me1	cisTopic	3.5	10000	COMPLETED	13207	16.17
H3K4me1	cisTopic	5	10000	COMPLETED	15159	16.07
H3K4me1	knn15	0	100	COMPLETED	873	25.31
H3K4me1	knn15	0.25	100	COMPLETED	963	25.75
H3K4me1	knn15	0.35	100	COMPLETED	856	26.25
H3K4me1	knn15	0.5	100	COMPLETED	1003	25.31
H3K4me1	knn15	0.75	100	COMPLETED	1068	25.61
H3K4me1	knn15	1	100	COMPLETED	1006	25.85
H3K4me1	knn15	1.25	100	COMPLETED	1114	27.11
H3K4me1	knn15	2	100	COMPLETED	1144	27.11
H3K4me1	knn15	3.5	100	COMPLETED	2194	25.75
H3K4me1	knn15	5	100	COMPLETED	1092	25.75
H3K4me1	knn15	0	1000	COMPLETED	1021	25.36
H3K4me1	knn15	0.25	1000	COMPLETED	1020	25.22
H3K4me1	knn15	0.35	1000	COMPLETED	693	25.29
H3K4me1	knn15	0.5	1000	COMPLETED	761	25.29
H3K4me1	knn15	0.75	1000	COMPLETED	979	25.34
H3K4me1	knn15	1	1000	COMPLETED	905	25.34
H3K4me1	knn15	1.25	1000	COMPLETED	1108	25.27
H3K4me1	knn15	2	1000	COMPLETED	1097	25.28
H3K4me1	knn15	3.5	1000	COMPLETED	805	25.34
H3K4me1	knn15	5	1000	COMPLETED	959	27.77
H3K4me1	knn15	0	10000	COMPLETED	1195	25.44
H3K4me1	knn15	0.25	10000	COMPLETED	890	25.53
H3K4me1	knn15	0.35	10000	COMPLETED	847	25.46
H3K4me1	knn15	0.5	10000	COMPLETED	1102	25.52
H3K4me1	knn15	0.75	10000	COMPLETED	850	25.38
H3K4me1	knn15	1	10000	COMPLETED	807	25.46
H3K4me1	knn15	1.25	10000	COMPLETED	774	27.05
H3K4me1	knn15	2	10000	COMPLETED	829	27.72
H3K4me1	knn15	3.5	10000	COMPLETED	980	25.45
H3K4me1	knn15	5	10000	COMPLETED	806	25.46
H3K4me1	knn3	0	100	COMPLETED	388	24.29
H3K4me1	knn3	0.25	100	COMPLETED	433	30.38
H3K4me1	knn3	0.35	100	COMPLETED	445	30.38
H3K4me1	knn3	0.5	100	COMPLETED	496	30.38
H3K4me1	knn3	0.75	100	COMPLETED	407	30.37
H3K4me1	knn3	1	100	COMPLETED	375	30.38
H3K4me1	knn3	1.25	100	COMPLETED	384	25.75
H3K4me1	knn3	2	100	COMPLETED	416	25.75
H3K4me1	knn3	3.5	100	COMPLETED	428	30.38
H3K4me1	knn3	5	100	COMPLETED	428	30.38
H3K4me1	knn3	0	1000	COMPLETED	398	30.43
H3K4me1	knn3	0.25	1000	COMPLETED	465	30.43
H3K4me1	knn3	0.35	1000	COMPLETED	462	30.44
H3K4me1	knn3	0.5	1000	COMPLETED	501	30.44
H3K4me1	knn3	0.75	1000	COMPLETED	412	30.44
H3K4me1	knn3	1	1000	COMPLETED	386	26.53
H3K4me1	knn3	1.25	1000	COMPLETED	470	30.44
H3K4me1	knn3	2	1000	COMPLETED	438	30.44
H3K4me1	knn3	3.5	1000	COMPLETED	442	30.44
H3K4me1	knn3	5	1000	COMPLETED	421	30.44
H3K4me1	knn3	0	10000	COMPLETED	461	30.38
H3K4me1	knn3	0.25	10000	COMPLETED	423	30.38
H3K4me1	knn3	0.35	10000	COMPLETED	524	30.38
H3K4me1	knn3	0.5	10000	COMPLETED	520	30.38
H3K4me1	knn3	0.75	10000	COMPLETED	431	30.38
H3K4me1	knn3	1	10000	COMPLETED	467	30.38
H3K4me1	knn3	1.25	10000	COMPLETED	572	30.38
H3K4me1	knn3	2	10000	COMPLETED	510	30.38
H3K4me1	knn3	3.5	10000	COMPLETED	509	30.38
H3K4me1	knn3	5	10000	COMPLETED	473	30.38
H3K4me1	knn7	0	100	COMPLETED	524	25.75
H3K4me1	knn7	0.25	100	COMPLETED	628	25.75
H3K4me1	knn7	0.35	100	COMPLETED	548	23.47
H3K4me1	knn7	0.5	100	COMPLETED	699	24.66
H3K4me1	knn7	0.75	100	COMPLETED	690	25.02
H3K4me1	knn7	1	100	COMPLETED	768	26.59
H3K4me1	knn7	1.25	100	COMPLETED	553	21.69
H3K4me1	knn7	2	100	COMPLETED	603	24.94
H3K4me1	knn7	3.5	100	COMPLETED	672	25.75
H3K4me1	knn7	5	100	COMPLETED	545	23.47
H3K4me1	knn7	0	1000	COMPLETED	880	24.71
H3K4me1	knn7	0.25	1000	COMPLETED	573	22.19
H3K4me1	knn7	0.35	1000	COMPLETED	774	25.02
H3K4me1	knn7	0.5	1000	COMPLETED	584	25.81
H3K4me1	knn7	0.75	1000	COMPLETED	690	25.81
H3K4me1	knn7	1	1000	COMPLETED	539	24.4
H3K4me1	knn7	1.25	1000	COMPLETED	663	24.73
H3K4me1	knn7	2	1000	COMPLETED	793	27.61
H3K4me1	knn7	3.5	1000	COMPLETED	894	25.25
H3K4me1	knn7	5	1000	COMPLETED	511	25.22
H3K4me1	knn7	0	10000	COMPLETED	608	21.68
H3K4me1	knn7	0.25	10000	COMPLETED	786	25.76
H3K4me1	knn7	0.35	10000	COMPLETED	717	25.08
H3K4me1	knn7	0.5	10000	COMPLETED	685	21.76
H3K4me1	knn7	0.75	10000	COMPLETED	796	24.94
H3K4me1	knn7	1	10000	COMPLETED	587	24.88
H3K4me1	knn7	1.25	10000	COMPLETED	1001	24.48
H3K4me1	knn7	2	10000	COMPLETED	591	23.77
H3K4me1	knn7	3.5	10000	COMPLETED	624	21.69
H3K4me1	knn7	5	10000	COMPLETED	933	28.07
H3K4me1	scImpute.k14	0	100	COMPLETED	7213	21.3
H3K4me1	scImpute.k14	0.25	100	COMPLETED	5945	18.61
H3K4me1	scImpute.k14	0.35	100	COMPLETED	6109	20.98
H3K4me1	scImpute.k14	0.5	100	COMPLETED	5458	20.61
H3K4me1	scImpute.k14	0.75	100	COMPLETED	6732	20.64
H3K4me1	scImpute.k14	1	100	COMPLETED	7408	20.52
H3K4me1	scImpute.k14	1.25	100	COMPLETED	5809	20.9
H3K4me1	scImpute.k14	2	100	COMPLETED	6440	20.08
H3K4me1	scImpute.k14	3.5	100	COMPLETED	6870	19.73
H3K4me1	scImpute.k14	5	100	COMPLETED	6598	19.81
H3K4me1	scImpute.k14	0	1000	COMPLETED	12798	21.25
H3K4me1	scImpute.k14	0.25	1000	COMPLETED	13256	20.21
H3K4me1	scImpute.k14	0.35	1000	COMPLETED	12950	19.2
H3K4me1	scImpute.k14	0.5	1000	COMPLETED	12417	20.95
H3K4me1	scImpute.k14	0.75	1000	COMPLETED	14109	22.83
H3K4me1	scImpute.k14	1	1000	COMPLETED	14546	22.62
H3K4me1	scImpute.k14	1.25	1000	COMPLETED	14765	21.19
H3K4me1	scImpute.k14	2	1000	COMPLETED	14634	21.09
H3K4me1	scImpute.k14	3.5	1000	COMPLETED	14328	20.96
H3K4me1	scImpute.k14	5	1000	COMPLETED	14947	20.94
H3K4me1	scImpute.k14	0	10000	COMPLETED	125671	19.52
H3K4me1	scImpute.k14	0.25	10000	COMPLETED	101883	20.03
H3K4me1	scImpute.k14	0.35	10000	COMPLETED	107579	19.57
H3K4me1	scImpute.k14	0.5	10000	COMPLETED	92368	20.8
H3K4me1	scImpute.k14	0.75	10000	COMPLETED	93466	18.74
H3K4me1	scImpute.k14	1	10000	COMPLETED	94027	19.78
H3K4me1	scImpute.k14	1.25	10000	COMPLETED	95830	20.55
H3K4me1	scImpute.k14	2	10000	COMPLETED	98610	20.17
H3K4me1	scImpute.k14	3.5	10000	COMPLETED	102681	20.66
H3K4me1	scImpute.k14	5	10000	COMPLETED	92557	20.8
H3K4me1	scImpute.k4	0	100	COMPLETED	8982	24.73
H3K4me1	scImpute.k4	0.25	100	COMPLETED	7316	21.38
H3K4me1	scImpute.k4	0.35	100	COMPLETED	7449	21.02
H3K4me1	scImpute.k4	0.5	100	COMPLETED	7301	21.3
H3K4me1	scImpute.k4	0.75	100	COMPLETED	6922	20.11
H3K4me1	scImpute.k4	1	100	COMPLETED	7158	19.68
H3K4me1	scImpute.k4	1.25	100	COMPLETED	8757	20.24
H3K4me1	scImpute.k4	2	100	COMPLETED	9607	20.2
H3K4me1	scImpute.k4	3.5	100	COMPLETED	8377	24.44
H3K4me1	scImpute.k4	5	100	COMPLETED	8004	24.55
H3K4me1	scImpute.k4	0	1000	COMPLETED	27484	23.84
H3K4me1	scImpute.k4	0.25	1000	COMPLETED	24938	24.39
H3K4me1	scImpute.k4	0.35	1000	COMPLETED	25257	23.19
H3K4me1	scImpute.k4	0.5	1000	COMPLETED	24047	24.8
H3K4me1	scImpute.k4	0.75	1000	COMPLETED	26243	25.93
H3K4me1	scImpute.k4	1	1000	COMPLETED	24875	23.01
H3K4me1	scImpute.k4	1.25	1000	COMPLETED	28566	24.75
H3K4me1	scImpute.k4	2	1000	COMPLETED	29847	25.17
H3K4me1	scImpute.k4	3.5	1000	COMPLETED	28462	23.46
H3K4me1	scImpute.k4	5	1000	COMPLETED	25517	26.47
H3K4me1	scImpute.k4	0	10000	COMPLETED	146626	23.47
H3K4me1	scImpute.k4	0.25	10000	COMPLETED	97829	24.69
H3K4me1	scImpute.k4	0.35	10000	COMPLETED	102916	24.9
H3K4me1	scImpute.k4	0.5	10000	COMPLETED	89131	23.03
H3K4me1	scImpute.k4	0.75	10000	COMPLETED	101106	23.53
H3K4me1	scImpute.k4	1	10000	COMPLETED	85216	27.63
H3K4me1	scImpute.k4	1.25	10000	COMPLETED	99958	26.28
H3K4me1	scImpute.k4	2	10000	COMPLETED	115514	25.33
H3K4me1	scImpute.k4	3.5	10000	COMPLETED	126827	25.31
H3K4me1	scImpute.k4	5	10000	COMPLETED	109933	25.95
H3K4me1	scImpute.k8	0	100	COMPLETED	8039	24.79
H3K4me1	scImpute.k8	0.25	100	COMPLETED	6139	18.83
H3K4me1	scImpute.k8	0.35	100	COMPLETED	6230	20.72
H3K4me1	scImpute.k8	0.5	100	COMPLETED	6268	20.33
H3K4me1	scImpute.k8	0.75	100	COMPLETED	6948	20.58
H3K4me1	scImpute.k8	1	100	COMPLETED	7521	21.11
H3K4me1	scImpute.k8	1.25	100	COMPLETED	7280	20.39
H3K4me1	scImpute.k8	2	100	COMPLETED	7373	19.31
H3K4me1	scImpute.k8	3.5	100	COMPLETED	7206	22.72
H3K4me1	scImpute.k8	5	100	COMPLETED	7564	20.68
H3K4me1	scImpute.k8	0	1000	COMPLETED	17492	25.78
H3K4me1	scImpute.k8	0.25	1000	COMPLETED	17495	18.49
H3K4me1	scImpute.k8	0.35	1000	COMPLETED	18047	22.54
H3K4me1	scImpute.k8	0.5	1000	COMPLETED	18317	20.43
H3K4me1	scImpute.k8	0.75	1000	COMPLETED	21724	20.75
H3K4me1	scImpute.k8	1	1000	COMPLETED	21555	20.82
H3K4me1	scImpute.k8	1.25	1000	COMPLETED	21597	21.23
H3K4me1	scImpute.k8	2	1000	COMPLETED	20572	21.2
H3K4me1	scImpute.k8	3.5	1000	COMPLETED	20583	21.37
H3K4me1	scImpute.k8	5	1000	COMPLETED	21932	20.83
H3K4me1	scImpute.k8	0	10000	COMPLETED	144777	20.92
H3K4me1	scImpute.k8	0.25	10000	COMPLETED	107404	21.99
H3K4me1	scImpute.k8	0.35	10000	COMPLETED	97934	21.67
H3K4me1	scImpute.k8	0.5	10000	COMPLETED	101576	21.01
H3K4me1	scImpute.k8	0.75	10000	COMPLETED	115093	20.16
H3K4me1	scImpute.k8	1	10000	COMPLETED	113260	19.36
H3K4me1	scImpute.k8	1.25	10000	COMPLETED	124611	18.88
H3K4me1	scImpute.k8	2	10000	COMPLETED	143886	18.38
H3K4me1	scImpute.k8	3.5	10000	COMPLETED	135653	21.93
H3K4me1	scImpute.k8	5	10000	COMPLETED	149288	19.81
H3K4me1	scOpen	0	100	COMPLETED	373	3.92
H3K4me1	scOpen	0.25	100	COMPLETED	390	3.92
H3K4me1	scOpen	0.35	100	COMPLETED	389	3.92
H3K4me1	scOpen	0.5	100	COMPLETED	391	3.92
H3K4me1	scOpen	0.75	100	COMPLETED	390	3.92
H3K4me1	scOpen	1	100	COMPLETED	465	3.92
H3K4me1	scOpen	1.25	100	COMPLETED	396	3.92
H3K4me1	scOpen	2	100	COMPLETED	404	3.91
H3K4me1	scOpen	3.5	100	COMPLETED	393	3.91
H3K4me1	scOpen	5	100	COMPLETED	477	3.92
H3K4me1	scOpen	0	1000	COMPLETED	482	3.92
H3K4me1	scOpen	0.25	1000	COMPLETED	447	3.91
H3K4me1	scOpen	0.35	1000	COMPLETED	493	3.92
H3K4me1	scOpen	0.5	1000	COMPLETED	500	3.92
H3K4me1	scOpen	0.75	1000	COMPLETED	500	3.92
H3K4me1	scOpen	1	1000	COMPLETED	516	3.92
H3K4me1	scOpen	1.25	1000	COMPLETED	524	3.92
H3K4me1	scOpen	2	1000	COMPLETED	562	3.92
H3K4me1	scOpen	3.5	1000	COMPLETED	576	3.92
H3K4me1	scOpen	5	1000	COMPLETED	583	3.92
H3K4me1	scOpen	0	10000	COMPLETED	1339	4.34
H3K4me1	scOpen	0.25	10000	COMPLETED	1248	4.34
H3K4me1	scOpen	0.35	10000	COMPLETED	1435	6.18
H3K4me1	scOpen	0.5	10000	COMPLETED	1440	4.34
H3K4me1	scOpen	0.75	10000	COMPLETED	1462	5.5
H3K4me1	scOpen	1	10000	COMPLETED	1429	5.02
H3K4me1	scOpen	1.25	10000	COMPLETED	1457	5.98
H3K4me1	scOpen	2	10000	COMPLETED	1415	3.91
H3K4me1	scOpen	3.5	10000	COMPLETED	1454	4.34
H3K4me1	scOpen	5	10000	COMPLETED	2013	5.31

## Sheet: Table S5
Table S5: Resources used to run single cell imputation algorithms in H3K9me3 in silico datasets
Modality	Algorithm	Noise	Read Depth per cell	State	CPU used (s)	Memory used (GB)
H3K9me3	ALRA	0	100	COMPLETED	537	23.4
H3K9me3	ALRA	0.25	100	COMPLETED	491	22.49
H3K9me3	ALRA	0.35	100	COMPLETED	533	13.88
H3K9me3	ALRA	0.5	100	COMPLETED	561	22.49
H3K9me3	ALRA	0.75	100	COMPLETED	592	24.54
H3K9me3	ALRA	1	100	COMPLETED	541	23.47
H3K9me3	ALRA	1.25	100	COMPLETED	495	18.25
H3K9me3	ALRA	2	100	COMPLETED	498	23.53
H3K9me3	ALRA	3.5	100	COMPLETED	533	23.62
H3K9me3	ALRA	5	100	COMPLETED	527	23.86
H3K9me3	ALRA	0	1000	COMPLETED	615	22.79
H3K9me3	ALRA	0.25	1000	COMPLETED	656	21.97
H3K9me3	ALRA	0.35	1000	COMPLETED	554	21.97
H3K9me3	ALRA	0.5	1000	COMPLETED	623	21.98
H3K9me3	ALRA	0.75	1000	COMPLETED	713	21.98
H3K9me3	ALRA	1	1000	COMPLETED	556	21.98
H3K9me3	ALRA	1.25	1000	COMPLETED	619	21.98
H3K9me3	ALRA	2	1000	COMPLETED	621	21.97
H3K9me3	ALRA	3.5	1000	COMPLETED	688	21.99
H3K9me3	ALRA	5	1000	COMPLETED	708	21.99
H3K9me3	ALRA	0	10000	COMPLETED	847	23.83
H3K9me3	ALRA	0.25	10000	COMPLETED	746	21.99
H3K9me3	ALRA	0.35	10000	COMPLETED	633	21.99
H3K9me3	ALRA	0.5	10000	COMPLETED	784	21.99
H3K9me3	ALRA	0.75	10000	COMPLETED	729	22.97
H3K9me3	ALRA	1	10000	COMPLETED	702	21.99
H3K9me3	ALRA	1.25	10000	COMPLETED	788	21.99
H3K9me3	ALRA	2	10000	COMPLETED	734	21.99
H3K9me3	ALRA	3.5	10000	COMPLETED	690	21.99
H3K9me3	ALRA	5	10000	COMPLETED	653	21.99
H3K9me3	DCA	0	100	COMPLETED	3610	6.9
H3K9me3	DCA	0.25	100	COMPLETED	3581	6.6
H3K9me3	DCA	0.35	100	COMPLETED	3579	4.87
H3K9me3	DCA	0.5	100	COMPLETED	3820	4.92
H3K9me3	DCA	0.75	100	COMPLETED	3252	4.8
H3K9me3	DCA	1	100	COMPLETED	5207	7.12
H3K9me3	DCA	1.25	100	COMPLETED	3895	6.98
H3K9me3	DCA	2	100	COMPLETED	5328	7.1
H3K9me3	DCA	3.5	100	COMPLETED	5596	7.01
H3K9me3	DCA	5	100	COMPLETED	5445	7.36
H3K9me3	DCA	0	1000	COMPLETED	2774	4.52
H3K9me3	DCA	0.25	1000	COMPLETED	4067	4.88
H3K9me3	DCA	0.35	1000	COMPLETED	3786	6.66
H3K9me3	DCA	0.5	1000	COMPLETED	4645	8.1
H3K9me3	DCA	0.75	1000	COMPLETED	3432	5.01
H3K9me3	DCA	1	1000	COMPLETED	5475	7.15
H3K9me3	DCA	1.25	1000	COMPLETED	4867	7.02
H3K9me3	DCA	2	1000	COMPLETED	7036	7.17
H3K9me3	DCA	3.5	1000	COMPLETED	6690	8.51
H3K9me3	DCA	5	1000	COMPLETED	7609	8.12
H3K9me3	DCA	0	10000	COMPLETED	4036	4.55
H3K9me3	DCA	0.25	10000	COMPLETED	6698	4.86
H3K9me3	DCA	0.35	10000	COMPLETED	6167	8.81
H3K9me3	DCA	0.5	10000	COMPLETED	5784	5.39
H3K9me3	DCA	0.75	10000	COMPLETED	5832	6.46
H3K9me3	DCA	1	10000	COMPLETED	6759	6.83
H3K9me3	DCA	1.25	10000	COMPLETED	6908	5.71
H3K9me3	DCA	2	10000	COMPLETED	9223	6.88
H3K9me3	DCA	3.5	10000	COMPLETED	9859	7.41
H3K9me3	DCA	5	10000	COMPLETED	9859	7.07
H3K9me3	MAGIC	0	100	COMPLETED	440	14.38
H3K9me3	MAGIC	0.25	100	COMPLETED	412	12.43
H3K9me3	MAGIC	0.35	100	COMPLETED	314	12.48
H3K9me3	MAGIC	0.5	100	COMPLETED	269	12.48
H3K9me3	MAGIC	0.75	100	COMPLETED	258	12.48
H3K9me3	MAGIC	1	100	COMPLETED	856	14.04
H3K9me3	MAGIC	1.25	100	COMPLETED	489	12.43
H3K9me3	MAGIC	2	100	COMPLETED	278	12.48
H3K9me3	MAGIC	3.5	100	COMPLETED	401	12.43
H3K9me3	MAGIC	5	100	COMPLETED	300	12.48
H3K9me3	MAGIC	0	1000	COMPLETED	456	12.43
H3K9me3	MAGIC	0.25	1000	COMPLETED	267	12.48
H3K9me3	MAGIC	0.35	1000	COMPLETED	274	12.48
H3K9me3	MAGIC	0.5	1000	COMPLETED	273	12.48
H3K9me3	MAGIC	0.75	1000	COMPLETED	274	12.48
H3K9me3	MAGIC	1	1000	COMPLETED	863	14.35
H3K9me3	MAGIC	1.25	1000	COMPLETED	275	12.48
H3K9me3	MAGIC	2	1000	COMPLETED	340	13.3
H3K9me3	MAGIC	3.5	1000	COMPLETED	467	14.44
H3K9me3	MAGIC	5	1000	COMPLETED	265	12.48
H3K9me3	MAGIC	0	10000	COMPLETED	462	12.43
H3K9me3	MAGIC	0.25	10000	COMPLETED	319	14.4
H3K9me3	MAGIC	0.35	10000	COMPLETED	462	13.79
H3K9me3	MAGIC	0.5	10000	COMPLETED	321	12.91
H3K9me3	MAGIC	0.75	10000	COMPLETED	279	12.48
H3K9me3	MAGIC	1	10000	COMPLETED	470	12.43
H3K9me3	MAGIC	1.25	10000	COMPLETED	299	12.48
H3K9me3	MAGIC	2	10000	COMPLETED	848	14.51
H3K9me3	MAGIC	3.5	10000	COMPLETED	296	12.48
H3K9me3	MAGIC	5	10000	COMPLETED	277	12.48
H3K9me3	SAVER	0	100	FAILED	54	8.01
H3K9me3	SAVER	0.25	100	FAILED	54	8.42
H3K9me3	SAVER	0.35	100	FAILED	60	7.91
H3K9me3	SAVER	0.5	100	FAILED	44	7.15
H3K9me3	SAVER	0.75	100	FAILED	51	8.67
H3K9me3	SAVER	1	100	FAILED	58	7.46
H3K9me3	SAVER	1.25	100	FAILED	43	6.91
H3K9me3	SAVER	2	100	FAILED	54	7.46
H3K9me3	SAVER	3.5	100	FAILED	59	7.54
H3K9me3	SAVER	5	100	FAILED	43	8.52
H3K9me3	SAVER	0	1000	COMPLETED	8664	14.21
H3K9me3	SAVER	0.25	1000	COMPLETED	12453	16.03
H3K9me3	SAVER	0.35	1000	COMPLETED	10956	16.49
H3K9me3	SAVER	0.5	1000	COMPLETED	8481	14.47
H3K9me3	SAVER	0.75	1000	COMPLETED	9132	14.47
H3K9me3	SAVER	1	1000	COMPLETED	10186	14.47
H3K9me3	SAVER	1.25	1000	COMPLETED	9401	14.47
H3K9me3	SAVER	2	1000	COMPLETED	8333	14.47
H3K9me3	SAVER	3.5	1000	COMPLETED	13106	14.54
H3K9me3	SAVER	5	1000	COMPLETED	8493	14.47
H3K9me3	SAVER	0	10000	COMPLETED	97601	22.56
H3K9me3	SAVER	0.25	10000	COMPLETED	159153	28.39
H3K9me3	SAVER	0.35	10000	TIMEOUT	172024	29.71
H3K9me3	SAVER	0.5	10000	COMPLETED	147996	26.93
H3K9me3	SAVER	0.75	10000	COMPLETED	139719	28.23
H3K9me3	SAVER	1	10000	COMPLETED	103254	28.91
H3K9me3	SAVER	1.25	10000	COMPLETED	146036	30.7
H3K9me3	SAVER	2	10000	COMPLETED	73326	32.62
H3K9me3	SAVER	3.5	10000	COMPLETED	34435	38.83
H3K9me3	SAVER	5	10000	COMPLETED	33743	39.85
H3K9me3	SCALE	0	100	COMPLETED	48507	4.29
H3K9me3	SCALE	0.25	100	COMPLETED	60585	4.58
H3K9me3	SCALE	0.35	100	COMPLETED	58012	4.71
H3K9me3	SCALE	0.5	100	COMPLETED	49707	4.62
H3K9me3	SCALE	0.75	100	COMPLETED	35574	4.32
H3K9me3	SCALE	1	100	COMPLETED	38561	4.32
H3K9me3	SCALE	1.25	100	COMPLETED	45453	4.62
H3K9me3	SCALE	2	100	COMPLETED	44961	4.57
H3K9me3	SCALE	3.5	100	COMPLETED	46695	4.57
H3K9me3	SCALE	5	100	COMPLETED	53215	4.75
H3K9me3	SCALE	0	1000	COMPLETED	54933	4.54
H3K9me3	SCALE	0.25	1000	COMPLETED	71009	4.49
H3K9me3	SCALE	0.35	1000	COMPLETED	60394	4.7
H3K9me3	SCALE	0.5	1000	COMPLETED	60326	4.55
H3K9me3	SCALE	0.75	1000	COMPLETED	45076	5.48
H3K9me3	SCALE	1	1000	COMPLETED	40518	4.33
H3K9me3	SCALE	1.25	1000	COMPLETED	45131	4.64
H3K9me3	SCALE	2	1000	COMPLETED	62371	4.49
H3K9me3	SCALE	3.5	1000	COMPLETED	51000	4.9
H3K9me3	SCALE	5	1000	COMPLETED	59696	4.48
H3K9me3	SCALE	0	10000	COMPLETED	88326	4.74
H3K9me3	SCALE	0.25	10000	COMPLETED	130132	5
H3K9me3	SCALE	0.35	10000	COMPLETED	136894	4.97
H3K9me3	SCALE	0.5	10000	COMPLETED	72352	4.92
H3K9me3	SCALE	0.75	10000	COMPLETED	138223	4.74
H3K9me3	SCALE	1	10000	COMPLETED	88051	4.93
H3K9me3	SCALE	1.25	10000	COMPLETED	80374	4.98
H3K9me3	SCALE	2	10000	COMPLETED	77876	5.01
H3K9me3	SCALE	3.5	10000	COMPLETED	125324	4.67
H3K9me3	SCALE	5	10000	COMPLETED	123121	5.35
H3K9me3	SCALEX.ATAC	0	100	COMPLETED	64195	6.14
H3K9me3	SCALEX.ATAC	0	100	COMPLETED	52253	6.16
H3K9me3	SCALEX.ATAC	0.25	100	COMPLETED	103373	6.65
H3K9me3	SCALEX.ATAC	0.25	100	COMPLETED	102488	5.14
H3K9me3	SCALEX.ATAC	0.5	100	COMPLETED	40434	5.82
H3K9me3	SCALEX.ATAC	0.5	100	COMPLETED	41377	5.03
H3K9me3	SCALEX.ATAC	1	100	COMPLETED	49796	6.3
H3K9me3	SCALEX.ATAC	1	100	COMPLETED	61113	6.29
H3K9me3	SCALEX.ATAC	3.5	100	COMPLETED	58673	5.05
H3K9me3	SCALEX.ATAC	3.5	100	COMPLETED	60234	5.1
H3K9me3	SCALEX.ATAC	0.35	1000	COMPLETED	39829	4.83
H3K9me3	SCALEX.ATAC	0.35	1000	COMPLETED	44005	4.67
H3K9me3	SCALEX.ATAC	0.75	1000	COMPLETED	43373	5.24
H3K9me3	SCALEX.ATAC	0.75	1000	COMPLETED	41042	4.89
H3K9me3	SCALEX.ATAC	1.25	1000	COMPLETED	102527	4.74
H3K9me3	SCALEX.ATAC	1.25	1000	COMPLETED	74551	4.75
H3K9me3	SCALEX.ATAC	2	1000	COMPLETED	57238	5.12
H3K9me3	SCALEX.ATAC	2	1000	COMPLETED	63367	4.71
H3K9me3	SCALEX.ATAC	5	1000	COMPLETED	54878	5.3
H3K9me3	SCALEX.ATAC	5	1000	COMPLETED	64509	5.41
H3K9me3	SCALEX.ATAC	0	10000	COMPLETED	47702	5.17
H3K9me3	SCALEX.ATAC	0	10000	COMPLETED	71138	6.18
H3K9me3	SCALEX.ATAC	0.25	10000	COMPLETED	4325	5.04
H3K9me3	SCALEX.ATAC	0.25	10000	COMPLETED	4235	5.02
H3K9me3	SCALEX.ATAC	0.5	10000	COMPLETED	39463	6.88
H3K9me3	SCALEX.ATAC	0.5	10000	COMPLETED	39512	6.78
H3K9me3	SCALEX.ATAC	1	10000	COMPLETED	36476	6.98
H3K9me3	SCALEX.ATAC	1	10000	COMPLETED	36633	6.09
H3K9me3	SCALEX.ATAC	3.5	10000	COMPLETED	46043	5.67
H3K9me3	SCALEX.ATAC	3.5	10000	COMPLETED	60461	6.83
H3K9me3	SCALEX.RNA	0	100	COMPLETED	51890	5.51
H3K9me3	SCALEX.RNA	0.25	100	COMPLETED	39992	5.07
H3K9me3	SCALEX.RNA	0.35	100	COMPLETED	39470	5.65
H3K9me3	SCALEX.RNA	0.5	100	COMPLETED	42681	4.96
H3K9me3	SCALEX.RNA	0.75	100	COMPLETED	42415	4.89
H3K9me3	SCALEX.RNA	1	100	COMPLETED	39239	4.65
H3K9me3	SCALEX.RNA	1.25	100	COMPLETED	39042	5.48
H3K9me3	SCALEX.RNA	2	100	COMPLETED	37894	4.66
H3K9me3	SCALEX.RNA	3.5	100	COMPLETED	43654	4.67
H3K9me3	SCALEX.RNA	5	100	COMPLETED	43748	4.67
H3K9me3	SCALEX.RNA	0	1000	COMPLETED	1434	5.57
H3K9me3	SCALEX.RNA	0.25	1000	COMPLETED	1491	4.67
H3K9me3	SCALEX.RNA	0.35	1000	COMPLETED	1473	4.66
H3K9me3	SCALEX.RNA	0.5	1000	COMPLETED	1459	5.45
H3K9me3	SCALEX.RNA	0.75	1000	COMPLETED	1449	4.66
H3K9me3	SCALEX.RNA	1	1000	COMPLETED	1341	5.4
H3K9me3	SCALEX.RNA	1.25	1000	COMPLETED	1500	4.66
H3K9me3	SCALEX.RNA	2	1000	COMPLETED	1210	4.66
H3K9me3	SCALEX.RNA	3.5	1000	COMPLETED	1535	4.66
H3K9me3	SCALEX.RNA	5	1000	COMPLETED	1207	4.67
H3K9me3	SCALEX.RNA	0	10000	COMPLETED	51278	6.53
H3K9me3	SCALEX.RNA	0.25	10000	COMPLETED	1617	6.28
H3K9me3	SCALEX.RNA	0.35	10000	COMPLETED	38235	7.52
H3K9me3	SCALEX.RNA	0.5	10000	COMPLETED	1455	5.59
H3K9me3	SCALEX.RNA	0.75	10000	COMPLETED	1524	5.95
H3K9me3	SCALEX.RNA	1	10000	COMPLETED	40125	5.89
H3K9me3	SCALEX.RNA	1.25	10000	COMPLETED	1812	6.52
H3K9me3	SCALEX.RNA	2	10000	COMPLETED	1660	6.55
H3K9me3	SCALEX.RNA	3.5	10000	COMPLETED	1667	6.18
H3K9me3	SCALEX.RNA	5	10000	COMPLETED	1280	5.59
H3K9me3	cisTopic	0	100	COMPLETED	358	10.57
H3K9me3	cisTopic	0.25	100	COMPLETED	389	10.83
H3K9me3	cisTopic	0.35	100	COMPLETED	442	10.82
H3K9me3	cisTopic	0.5	100	COMPLETED	423	10.84
H3K9me3	cisTopic	0.75	100	COMPLETED	366	10.85
H3K9me3	cisTopic	1	100	COMPLETED	365	10.85
H3K9me3	cisTopic	1.25	100	COMPLETED	540	10.86
H3K9me3	cisTopic	2	100	COMPLETED	398	10.87
H3K9me3	cisTopic	3.5	100	COMPLETED	386	10.88
H3K9me3	cisTopic	5	100	COMPLETED	372	10.87
H3K9me3	cisTopic	0	1000	COMPLETED	1053	12.18
H3K9me3	cisTopic	0.25	1000	COMPLETED	1585	9.42
H3K9me3	cisTopic	0.35	1000	COMPLETED	1028	10.45
H3K9me3	cisTopic	0.5	1000	COMPLETED	1279	9.48
H3K9me3	cisTopic	0.75	1000	COMPLETED	1252	9.47
H3K9me3	cisTopic	1	1000	COMPLETED	1331	10.21
H3K9me3	cisTopic	1.25	1000	COMPLETED	948	9.43
H3K9me3	cisTopic	2	1000	COMPLETED	1603	9.47
H3K9me3	cisTopic	3.5	1000	COMPLETED	1056	9.47
H3K9me3	cisTopic	5	1000	COMPLETED	913	9.43
H3K9me3	cisTopic	0	10000	COMPLETED	13289	14.31
H3K9me3	cisTopic	0.25	10000	COMPLETED	20712	14.88
H3K9me3	cisTopic	0.35	10000	COMPLETED	11672	13.82
H3K9me3	cisTopic	0.5	10000	COMPLETED	12276	14.01
H3K9me3	cisTopic	0.75	10000	COMPLETED	13198	13.96
H3K9me3	cisTopic	1	10000	COMPLETED	15257	14
H3K9me3	cisTopic	1.25	10000	COMPLETED	11738	14.01
H3K9me3	cisTopic	2	10000	COMPLETED	17403	14.12
H3K9me3	cisTopic	3.5	10000	COMPLETED	11379	14.01
H3K9me3	cisTopic	5	10000	COMPLETED	15839	14.68
H3K9me3	knn15	0	100	COMPLETED	693	24.17
H3K9me3	knn15	0.25	100	COMPLETED	741	22.71
H3K9me3	knn15	0.35	100	COMPLETED	753	23.79
H3K9me3	knn15	0.5	100	COMPLETED	754	22.64
H3K9me3	knn15	0.75	100	COMPLETED	747	22.65
H3K9me3	knn15	1	100	COMPLETED	727	22.72
H3K9me3	knn15	1.25	100	COMPLETED	754	23
H3K9me3	knn15	2	100	COMPLETED	925	22.72
H3K9me3	knn15	3.5	100	COMPLETED	608	22.65
H3K9me3	knn15	5	100	COMPLETED	702	22.57
H3K9me3	knn15	0	1000	COMPLETED	697	21.79
H3K9me3	knn15	0.25	1000	COMPLETED	799	24.46
H3K9me3	knn15	0.35	1000	COMPLETED	802	24.21
H3K9me3	knn15	0.5	1000	COMPLETED	784	27.35
H3K9me3	knn15	0.75	1000	COMPLETED	723	26.52
H3K9me3	knn15	1	1000	COMPLETED	801	26.87
H3K9me3	knn15	1.25	1000	COMPLETED	641	25.84
H3K9me3	knn15	2	1000	COMPLETED	766	26.87
H3K9me3	knn15	3.5	1000	COMPLETED	793	24.97
H3K9me3	knn15	5	1000	COMPLETED	806	26.61
H3K9me3	knn15	0	10000	COMPLETED	824	22.74
H3K9me3	knn15	0.25	10000	COMPLETED	841	22.71
H3K9me3	knn15	0.35	10000	COMPLETED	832	23.11
H3K9me3	knn15	0.5	10000	COMPLETED	836	22.71
H3K9me3	knn15	0.75	10000	COMPLETED	798	22.67
H3K9me3	knn15	1	10000	COMPLETED	836	22.87
H3K9me3	knn15	1.25	10000	COMPLETED	847	22.67
H3K9me3	knn15	2	10000	COMPLETED	814	24.15
H3K9me3	knn15	3.5	10000	COMPLETED	675	22.61
H3K9me3	knn15	5	10000	COMPLETED	831	22.74
H3K9me3	knn3	0	100	COMPLETED	300	19.18
H3K9me3	knn3	0.25	100	COMPLETED	467	18.06
H3K9me3	knn3	0.35	100	COMPLETED	991	22.32
H3K9me3	knn3	0.5	100	COMPLETED	992	22.32
H3K9me3	knn3	0.75	100	COMPLETED	294	20.84
H3K9me3	knn3	1	100	COMPLETED	303	18.06
H3K9me3	knn3	1.25	100	COMPLETED	290	21.92
H3K9me3	knn3	2	100	COMPLETED	568	18.06
H3K9me3	knn3	3.5	100	COMPLETED	297	20.57
H3K9me3	knn3	5	100	COMPLETED	290	21.99
H3K9me3	knn3	0	1000	COMPLETED	326	16.29
H3K9me3	knn3	0.25	1000	COMPLETED	529	21.02
H3K9me3	knn3	0.35	1000	COMPLETED	1002	21.02
H3K9me3	knn3	0.5	1000	COMPLETED	1004	21.02
H3K9me3	knn3	0.75	1000	COMPLETED	304	21.02
H3K9me3	knn3	1	1000	COMPLETED	308	21.02
H3K9me3	knn3	1.25	1000	COMPLETED	329	16.27
H3K9me3	knn3	2	1000	COMPLETED	361	21.02
H3K9me3	knn3	3.5	1000	COMPLETED	387	16.28
H3K9me3	knn3	5	1000	COMPLETED	383	19.88
H3K9me3	knn3	0	10000	COMPLETED	534	18.08
H3K9me3	knn3	0.25	10000	COMPLETED	607	18.08
H3K9me3	knn3	0.35	10000	COMPLETED	358	18.27
H3K9me3	knn3	0.5	10000	COMPLETED	1067	19.16
H3K9me3	knn3	0.75	10000	COMPLETED	373	18.08
H3K9me3	knn3	1	10000	COMPLETED	454	21.8
H3K9me3	knn3	1.25	10000	COMPLETED	399	20.84
H3K9me3	knn3	2	10000	COMPLETED	362	18.28
H3K9me3	knn3	3.5	10000	COMPLETED	517	18.08
H3K9me3	knn3	5	10000	COMPLETED	373	18.08
H3K9me3	knn7	0	100	COMPLETED	582	22.65
H3K9me3	knn7	0.25	100	COMPLETED	567	23.15
H3K9me3	knn7	0.35	100	COMPLETED	547	22.65
H3K9me3	knn7	0.5	100	COMPLETED	523	22.65
H3K9me3	knn7	0.75	100	COMPLETED	519	22.71
H3K9me3	knn7	1	100	COMPLETED	639	22.66
H3K9me3	knn7	1.25	100	COMPLETED	444	22.65
H3K9me3	knn7	2	100	COMPLETED	669	22.72
H3K9me3	knn7	3.5	100	COMPLETED	436	22.65
H3K9me3	knn7	5	100	COMPLETED	534	22.72
H3K9me3	knn7	0	1000	COMPLETED	554	24.83
H3K9me3	knn7	0.25	1000	COMPLETED	544	24.83
H3K9me3	knn7	0.35	1000	COMPLETED	575	24.84
H3K9me3	knn7	0.5	1000	COMPLETED	558	24.84
H3K9me3	knn7	0.75	1000	COMPLETED	714	24.84
H3K9me3	knn7	1	1000	COMPLETED	591	24.84
H3K9me3	knn7	1.25	1000	COMPLETED	596	24.83
H3K9me3	knn7	2	1000	COMPLETED	527	24.83
H3K9me3	knn7	3.5	1000	COMPLETED	541	24.83
H3K9me3	knn7	5	1000	COMPLETED	666	24.83
H3K9me3	knn7	0	10000	COMPLETED	623	22.59
H3K9me3	knn7	0.25	10000	COMPLETED	542	22.67
H3K9me3	knn7	0.35	10000	COMPLETED	626	22.74
H3K9me3	knn7	0.5	10000	COMPLETED	617	22.67
H3K9me3	knn7	0.75	10000	COMPLETED	635	22.74
H3K9me3	knn7	1	10000	COMPLETED	681	22.67
H3K9me3	knn7	1.25	10000	COMPLETED	593	22.59
H3K9me3	knn7	2	10000	COMPLETED	729	22.66
H3K9me3	knn7	3.5	10000	COMPLETED	597	22.74
H3K9me3	knn7	5	10000	COMPLETED	532	22.67
H3K9me3	scImpute.k13	0	100	COMPLETED	5848	19.02
H3K9me3	scImpute.k13	0.25	100	COMPLETED	4783	17.9
H3K9me3	scImpute.k13	0.35	100	COMPLETED	4187	17.35
H3K9me3	scImpute.k13	0.5	100	COMPLETED	4796	15.23
H3K9me3	scImpute.k13	0.75	100	COMPLETED	5331	18.51
H3K9me3	scImpute.k13	1	100	COMPLETED	5769	17.15
H3K9me3	scImpute.k13	1.25	100	COMPLETED	4919	18.18
H3K9me3	scImpute.k13	2	100	COMPLETED	5569	15.07
H3K9me3	scImpute.k13	3.5	100	COMPLETED	5627	15.63
H3K9me3	scImpute.k13	5	100	COMPLETED	4316	17.33
H3K9me3	scImpute.k13	0	1000	COMPLETED	9231	18.37
H3K9me3	scImpute.k13	0.25	1000	COMPLETED	10240	18.6
H3K9me3	scImpute.k13	0.35	1000	COMPLETED	10505	17.84
H3K9me3	scImpute.k13	0.5	1000	COMPLETED	10871	18.59
H3K9me3	scImpute.k13	0.75	1000	COMPLETED	11299	19.47
H3K9me3	scImpute.k13	1	1000	COMPLETED	11135	18.13
H3K9me3	scImpute.k13	1.25	1000	COMPLETED	12752	18.92
H3K9me3	scImpute.k13	2	1000	COMPLETED	12714	18.51
H3K9me3	scImpute.k13	3.5	1000	COMPLETED	11051	17.7
H3K9me3	scImpute.k13	5	1000	COMPLETED	10624	18.62
H3K9me3	scImpute.k13	0	10000	COMPLETED	89608	19.37
H3K9me3	scImpute.k13	0.25	10000	COMPLETED	109641	18.62
H3K9me3	scImpute.k13	0.35	10000	COMPLETED	101696	18.85
H3K9me3	scImpute.k13	0.5	10000	COMPLETED	79567	17.67
H3K9me3	scImpute.k13	0.75	10000	COMPLETED	70548	18.39
H3K9me3	scImpute.k13	1	10000	COMPLETED	87719	18.04
H3K9me3	scImpute.k13	1.25	10000	COMPLETED	78189	18.27
H3K9me3	scImpute.k13	2	10000	COMPLETED	61193	19.16
H3K9me3	scImpute.k13	3.5	10000	COMPLETED	74307	17.76
H3K9me3	scImpute.k13	5	10000	COMPLETED	53241	16.38
H3K9me3	scImpute.k4	0	100	COMPLETED	7673	23.13
H3K9me3	scImpute.k4	0.25	100	COMPLETED	4911	20.5
H3K9me3	scImpute.k4	0.35	100	COMPLETED	5776	20.08
H3K9me3	scImpute.k4	0.5	100	COMPLETED	6094	20.53
H3K9me3	scImpute.k4	0.75	100	COMPLETED	7993	19.81
H3K9me3	scImpute.k4	1	100	COMPLETED	5888	20.58
H3K9me3	scImpute.k4	1.25	100	COMPLETED	6769	20.81
H3K9me3	scImpute.k4	2	100	COMPLETED	5678	15.09
H3K9me3	scImpute.k4	3.5	100	COMPLETED	6448	15.48
H3K9me3	scImpute.k4	5	100	COMPLETED	7001	16.64
H3K9me3	scImpute.k4	0	1000	COMPLETED	22616	20.2
H3K9me3	scImpute.k4	0.25	1000	COMPLETED	28697	20.28
H3K9me3	scImpute.k4	0.35	1000	COMPLETED	18907	22.87
H3K9me3	scImpute.k4	0.5	1000	COMPLETED	19678	21.92
H3K9me3	scImpute.k4	0.75	1000	COMPLETED	19526	22.25
H3K9me3	scImpute.k4	1	1000	COMPLETED	24028	21.58
H3K9me3	scImpute.k4	1.25	1000	COMPLETED	22313	21.51
H3K9me3	scImpute.k4	2	1000	COMPLETED	24033	20.27
H3K9me3	scImpute.k4	3.5	1000	COMPLETED	21107	21.27
H3K9me3	scImpute.k4	5	1000	COMPLETED	19592	23.08
H3K9me3	scImpute.k4	0	10000	COMPLETED	120418	23.2
H3K9me3	scImpute.k4	0.25	10000	COMPLETED	85187	25.31
H3K9me3	scImpute.k4	0.35	10000	COMPLETED	97139	25.32
H3K9me3	scImpute.k4	0.5	10000	COMPLETED	79944	25.96
H3K9me3	scImpute.k4	0.75	10000	COMPLETED	82440	24.04
H3K9me3	scImpute.k4	1	10000	COMPLETED	103434	21.37
H3K9me3	scImpute.k4	1.25	10000	COMPLETED	105055	23.53
H3K9me3	scImpute.k4	2	10000	COMPLETED	147450	23.26
H3K9me3	scImpute.k4	3.5	10000	COMPLETED	117392	21.72
H3K9me3	scImpute.k4	5	10000	COMPLETED	120351	20.46
H3K9me3	scImpute.k8	0	100	COMPLETED	6708	21.07
H3K9me3	scImpute.k8	0.25	100	COMPLETED	5060	18.2
H3K9me3	scImpute.k8	0.35	100	COMPLETED	4756	18.73
H3K9me3	scImpute.k8	0.5	100	COMPLETED	4816	16.83
H3K9me3	scImpute.k8	0.75	100	COMPLETED	7303	18.48
H3K9me3	scImpute.k8	1	100	COMPLETED	5154	17.66
H3K9me3	scImpute.k8	1.25	100	COMPLETED	4670	17.07
H3K9me3	scImpute.k8	2	100	COMPLETED	5077	18.77
H3K9me3	scImpute.k8	3.5	100	COMPLETED	6200	18.6
H3K9me3	scImpute.k8	5	100	COMPLETED	6093	18.65
H3K9me3	scImpute.k8	0	1000	COMPLETED	10680	18.69
H3K9me3	scImpute.k8	0.25	1000	COMPLETED	13891	18.34
H3K9me3	scImpute.k8	0.35	1000	COMPLETED	13269	18.72
H3K9me3	scImpute.k8	0.5	1000	COMPLETED	13528	17.76
H3K9me3	scImpute.k8	0.75	1000	COMPLETED	14550	17.46
H3K9me3	scImpute.k8	1	1000	COMPLETED	13919	18.44
H3K9me3	scImpute.k8	1.25	1000	COMPLETED	19596	17.93
H3K9me3	scImpute.k8	2	1000	COMPLETED	17207	18.72
H3K9me3	scImpute.k8	3.5	1000	COMPLETED	15009	18.77
H3K9me3	scImpute.k8	5	1000	COMPLETED	15746	17.86
H3K9me3	scImpute.k8	0	10000	COMPLETED	103126	18.59
H3K9me3	scImpute.k8	0.25	10000	COMPLETED	109125	17.29
H3K9me3	scImpute.k8	0.35	10000	COMPLETED	99126	17.06
H3K9me3	scImpute.k8	0.5	10000	COMPLETED	98435	17.93
H3K9me3	scImpute.k8	0.75	10000	COMPLETED	103667	18.77
H3K9me3	scImpute.k8	1	10000	COMPLETED	100698	18.2
H3K9me3	scImpute.k8	1.25	10000	COMPLETED	102574	17.74
H3K9me3	scImpute.k8	2	10000	COMPLETED	129361	18.24
H3K9me3	scImpute.k8	3.5	10000	COMPLETED	114064	17.08
H3K9me3	scImpute.k8	5	10000	COMPLETED	115692	18.4
H3K9me3	scOpen	0	100	COMPLETED	313	3.43
H3K9me3	scOpen	0.25	100	COMPLETED	408	4.44
H3K9me3	scOpen	0.35	100	COMPLETED	381	3.43
H3K9me3	scOpen	0.5	100	COMPLETED	318	3.43
H3K9me3	scOpen	0.75	100	COMPLETED	323	3.43
H3K9me3	scOpen	1	100	COMPLETED	308	3.43
H3K9me3	scOpen	1.25	100	COMPLETED	312	3.43
H3K9me3	scOpen	2	100	COMPLETED	313	3.43
H3K9me3	scOpen	3.5	100	COMPLETED	317	3.43
H3K9me3	scOpen	5	100	COMPLETED	285	3.43
H3K9me3	scOpen	0	1000	COMPLETED	389	3.43
H3K9me3	scOpen	0.25	1000	COMPLETED	460	3.43
H3K9me3	scOpen	0.35	1000	COMPLETED	499	3.43
H3K9me3	scOpen	0.5	1000	COMPLETED	744	3.43
H3K9me3	scOpen	0.75	1000	COMPLETED	400	3.43
H3K9me3	scOpen	1	1000	COMPLETED	383	3.43
H3K9me3	scOpen	1.25	1000	COMPLETED	386	3.43
H3K9me3	scOpen	2	1000	COMPLETED	385	3.43
H3K9me3	scOpen	3.5	1000	COMPLETED	398	3.43
H3K9me3	scOpen	5	1000	COMPLETED	396	3.43
H3K9me3	scOpen	0	10000	COMPLETED	1026	3.8
H3K9me3	scOpen	0.25	10000	COMPLETED	1435	3.8
H3K9me3	scOpen	0.35	10000	COMPLETED	1595	4.91
H3K9me3	scOpen	0.5	10000	COMPLETED	1515	3.8
H3K9me3	scOpen	0.75	10000	COMPLETED	1096	3.98
H3K9me3	scOpen	1	10000	COMPLETED	1064	3.8
H3K9me3	scOpen	1.25	10000	COMPLETED	1061	3.81
H3K9me3	scOpen	2	10000	COMPLETED	1037	3.81
H3K9me3	scOpen	3.5	10000	COMPLETED	1105	3.81
H3K9me3	scOpen	5	10000	COMPLETED	1082	3.8

## Sheet: Table S6
Table S6: Resources used to run single cell imputation algorithms in H3K27me3 in silico datasets
Modality	Algorithm	Noise	Read Depth per cell	State	CPU used (s)	Memory used (GB)
H3K27me3	ALRA	0	100	COMPLETED	486	19.79
H3K27me3	ALRA	0.25	100	FAILED	372	6.78
H3K27me3	ALRA	0.35	100	COMPLETED	493	17.38
H3K27me3	ALRA	0.5	100	FAILED	309	6.78
H3K27me3	ALRA	0.75	100	COMPLETED	505	20.24
H3K27me3	ALRA	1	100	COMPLETED	520	20.24
H3K27me3	ALRA	1.25	100	COMPLETED	532	20.26
H3K27me3	ALRA	2	100	FAILED	312	6.79
H3K27me3	ALRA	3.5	100	COMPLETED	513	20.27
H3K27me3	ALRA	5	100	FAILED	299	6.83
H3K27me3	ALRA	0	1000	COMPLETED	567	20.22
H3K27me3	ALRA	0.25	1000	COMPLETED	660	18.69
H3K27me3	ALRA	0.35	1000	COMPLETED	659	18.71
H3K27me3	ALRA	0.5	1000	COMPLETED	589	18.7
H3K27me3	ALRA	0.75	1000	COMPLETED	590	18.71
H3K27me3	ALRA	1	1000	COMPLETED	627	18.71
H3K27me3	ALRA	1.25	1000	COMPLETED	627	18.71
H3K27me3	ALRA	2	1000	COMPLETED	454	18.71
H3K27me3	ALRA	3.5	1000	COMPLETED	641	18.71
H3K27me3	ALRA	5	1000	COMPLETED	615	19.27
H3K27me3	ALRA	0	10000	COMPLETED	678	19.39
H3K27me3	ALRA	0.25	10000	COMPLETED	619	18.72
H3K27me3	ALRA	0.35	10000	COMPLETED	719	18.71
H3K27me3	ALRA	0.5	10000	COMPLETED	658	18.71
H3K27me3	ALRA	0.75	10000	COMPLETED	651	18.71
H3K27me3	ALRA	1	10000	COMPLETED	691	18.71
H3K27me3	ALRA	1.25	10000	COMPLETED	643	18.71
H3K27me3	ALRA	2	10000	COMPLETED	682	18.71
H3K27me3	ALRA	3.5	10000	COMPLETED	695	18.71
H3K27me3	ALRA	5	10000	COMPLETED	695	18.71
H3K27me3	DCA	0	100	COMPLETED	2219	6.34
H3K27me3	DCA	0.25	100	COMPLETED	3326	5.63
H3K27me3	DCA	0.35	100	COMPLETED	3156	4.73
H3K27me3	DCA	0.5	100	COMPLETED	2099	4.57
H3K27me3	DCA	0.75	100	COMPLETED	2791	4.28
H3K27me3	DCA	1	100	COMPLETED	2099	4.63
H3K27me3	DCA	1.25	100	COMPLETED	2107	4.21
H3K27me3	DCA	2	100	COMPLETED	2298	4.57
H3K27me3	DCA	3.5	100	COMPLETED	2450	4.78
H3K27me3	DCA	5	100	COMPLETED	2630	7.13
H3K27me3	DCA	0	1000	COMPLETED	2855	4.24
H3K27me3	DCA	0.25	1000	COMPLETED	2196	4.19
H3K27me3	DCA	0.35	1000	COMPLETED	3108	4.44
H3K27me3	DCA	0.5	1000	COMPLETED	1940	4.62
H3K27me3	DCA	0.75	1000	COMPLETED	2280	4.63
H3K27me3	DCA	1	1000	COMPLETED	3120	4.45
H3K27me3	DCA	1.25	1000	COMPLETED	3238	4.6
H3K27me3	DCA	2	1000	COMPLETED	3308	4.28
H3K27me3	DCA	3.5	1000	COMPLETED	3377	4.22
H3K27me3	DCA	5	1000	COMPLETED	2686	4.36
H3K27me3	DCA	0	10000	COMPLETED	4535	5.78
H3K27me3	DCA	0.25	10000	COMPLETED	4833	4.57
H3K27me3	DCA	0.35	10000	COMPLETED	3199	4.23
H3K27me3	DCA	0.5	10000	COMPLETED	4729	4.31
H3K27me3	DCA	0.75	10000	COMPLETED	4652	4.23
H3K27me3	DCA	1	10000	COMPLETED	5393	4.57
H3K27me3	DCA	1.25	10000	COMPLETED	5661	4.58
H3K27me3	DCA	2	10000	COMPLETED	3969	4.58
H3K27me3	DCA	3.5	10000	COMPLETED	4620	4.28
H3K27me3	DCA	5	10000	COMPLETED	4626	4.29
H3K27me3	MAGIC	0	100	COMPLETED	253	10.68
H3K27me3	MAGIC	0.25	100	COMPLETED	248	10.68
H3K27me3	MAGIC	0.35	100	COMPLETED	264	10.68
H3K27me3	MAGIC	0.5	100	COMPLETED	270	10.68
H3K27me3	MAGIC	0.75	100	COMPLETED	263	10.68
H3K27me3	MAGIC	1	100	COMPLETED	253	10.68
H3K27me3	MAGIC	1.25	100	COMPLETED	256	10.68
H3K27me3	MAGIC	2	100	COMPLETED	304	10.68
H3K27me3	MAGIC	3.5	100	COMPLETED	284	10.68
H3K27me3	MAGIC	5	100	COMPLETED	274	10.68
H3K27me3	MAGIC	0	1000	COMPLETED	255	10.68
H3K27me3	MAGIC	0.25	1000	COMPLETED	258	11.6
H3K27me3	MAGIC	0.35	1000	COMPLETED	269	10.68
H3K27me3	MAGIC	0.5	1000	COMPLETED	265	10.82
H3K27me3	MAGIC	0.75	1000	COMPLETED	274	10.68
H3K27me3	MAGIC	1	1000	COMPLETED	266	11.41
H3K27me3	MAGIC	1.25	1000	COMPLETED	270	10.78
H3K27me3	MAGIC	2	1000	COMPLETED	312	10.68
H3K27me3	MAGIC	3.5	1000	COMPLETED	296	10.68
H3K27me3	MAGIC	5	1000	COMPLETED	290	12.34
H3K27me3	MAGIC	0	10000	COMPLETED	255	10.68
H3K27me3	MAGIC	0.25	10000	COMPLETED	251	10.68
H3K27me3	MAGIC	0.35	10000	COMPLETED	257	10.68
H3K27me3	MAGIC	0.5	10000	COMPLETED	272	10.68
H3K27me3	MAGIC	0.75	10000	COMPLETED	274	10.68
H3K27me3	MAGIC	1	10000	COMPLETED	275	10.68
H3K27me3	MAGIC	1.25	10000	COMPLETED	274	10.69
H3K27me3	MAGIC	2	10000	COMPLETED	276	10.68
H3K27me3	MAGIC	3.5	10000	COMPLETED	310	10.68
H3K27me3	MAGIC	5	10000	COMPLETED	312	10.68
H3K27me3	SAVER	0	100	FAILED	37	7.92
H3K27me3	SAVER	0.25	100	FAILED	39	5.89
H3K27me3	SAVER	0.35	100	FAILED	50	5.03
H3K27me3	SAVER	0.5	100	FAILED	50	6.34
H3K27me3	SAVER	0.75	100	FAILED	49	7.03
H3K27me3	SAVER	1	100	FAILED	40	5.94
H3K27me3	SAVER	1.25	100	FAILED	56	5.88
H3K27me3	SAVER	2	100	FAILED	40	7.25
H3K27me3	SAVER	3.5	100	FAILED	51	6.39
H3K27me3	SAVER	5	100	FAILED	37	7.87
H3K27me3	SAVER	0	1000	COMPLETED	9058	12.13
H3K27me3	SAVER	0.25	1000	FAILED	39	7.38
H3K27me3	SAVER	0.35	1000	FAILED	49	5.88
H3K27me3	SAVER	0.5	1000	FAILED	50	6.48
H3K27me3	SAVER	0.75	1000	FAILED	49	7.22
H3K27me3	SAVER	1	1000	FAILED	39	7.79
H3K27me3	SAVER	1.25	1000	FAILED	50	6.2
H3K27me3	SAVER	2	1000	FAILED	43	5.3
H3K27me3	SAVER	3.5	1000	FAILED	37	7.91
H3K27me3	SAVER	5	1000	FAILED	48	6.07
H3K27me3	SAVER	0	10000	TIMEOUT	172177	20.38
H3K27me3	SAVER	0.25	10000	TIMEOUT	172175	20.3
H3K27me3	SAVER	0.35	10000	TIMEOUT	172241	21.12
H3K27me3	SAVER	0.5	10000	TIMEOUT	172226	23.34
H3K27me3	SAVER	0.75	10000	TIMEOUT	172233	24.82
H3K27me3	SAVER	1	10000	TIMEOUT	172100	25.97
H3K27me3	SAVER	1.25	10000	TIMEOUT	172243	25.92
H3K27me3	SAVER	2	10000	COMPLETED	161962	26.11
H3K27me3	SAVER	3.5	10000	COMPLETED	88208	26.62
H3K27me3	SAVER	5	10000	OUT_OF_MEMORY	28432	28.35
H3K27me3	SCALE	0	100	COMPLETED	64013	3.97
H3K27me3	SCALE	0.25	100	COMPLETED	51424	4.28
H3K27me3	SCALE	0.35	100	COMPLETED	54122	4.39
H3K27me3	SCALE	0.5	100	COMPLETED	49067	4.03
H3K27me3	SCALE	0.75	100	COMPLETED	51027	3.96
H3K27me3	SCALE	1	100	COMPLETED	39794	4.26
H3K27me3	SCALE	1.25	100	COMPLETED	44251	4.26
H3K27me3	SCALE	2	100	COMPLETED	44257	4.39
H3K27me3	SCALE	3.5	100	COMPLETED	43307	4.45
H3K27me3	SCALE	5	100	COMPLETED	55452	4
H3K27me3	SCALE	0	1000	COMPLETED	71272	4.18
H3K27me3	SCALE	0.25	1000	COMPLETED	53958	4.07
H3K27me3	SCALE	0.35	1000	COMPLETED	58838	4
H3K27me3	SCALE	0.5	1000	COMPLETED	65766	4.41
H3K27me3	SCALE	0.75	1000	COMPLETED	61244	4.4
H3K27me3	SCALE	1	1000	COMPLETED	56314	4.94
H3K27me3	SCALE	1.25	1000	COMPLETED	50779	4.08
H3K27me3	SCALE	2	1000	COMPLETED	43034	4.44
H3K27me3	SCALE	3.5	1000	COMPLETED	47662	4.2
H3K27me3	SCALE	5	1000	COMPLETED	48221	3.98
H3K27me3	SCALE	0	10000	COMPLETED	102160	5.13
H3K27me3	SCALE	0.25	10000	COMPLETED	90224	4.76
H3K27me3	SCALE	0.35	10000	COMPLETED	111865	4.75
H3K27me3	SCALE	0.5	10000	COMPLETED	116538	4.37
H3K27me3	SCALE	0.75	10000	COMPLETED	94895	4.69
H3K27me3	SCALE	1	10000	COMPLETED	103907	4.51
H3K27me3	SCALE	1.25	10000	COMPLETED	90621	4.76
H3K27me3	SCALE	2	10000	COMPLETED	81547	4.73
H3K27me3	SCALE	3.5	10000	COMPLETED	86592	4.71
H3K27me3	SCALE	5	10000	COMPLETED	84061	4.51
H3K27me3	SCALEX.ATAC	0	100	COMPLETED	64654	4.51
H3K27me3	SCALEX.ATAC	0.25	100	COMPLETED	54781	4.58
H3K27me3	SCALEX.ATAC	0.35	100	COMPLETED	56927	4.62
H3K27me3	SCALEX.ATAC	0.5	100	COMPLETED	118617	4.36
H3K27me3	SCALEX.ATAC	0.75	100	COMPLETED	131314	4.34
H3K27me3	SCALEX.ATAC	1	100	COMPLETED	46365	4.35
H3K27me3	SCALEX.ATAC	1.25	100	COMPLETED	46595	4.64
H3K27me3	SCALEX.ATAC	2	100	COMPLETED	46804	4.54
H3K27me3	SCALEX.ATAC	3.5	100	COMPLETED	45087	4.62
H3K27me3	SCALEX.ATAC	5	100	COMPLETED	120376	4.55
H3K27me3	SCALEX.ATAC	0	1000	COMPLETED	48921	4.37
H3K27me3	SCALEX.ATAC	0.25	1000	COMPLETED	2174	4.64
H3K27me3	SCALEX.ATAC	0.35	1000	COMPLETED	1642	4.32
H3K27me3	SCALEX.ATAC	0.5	1000	COMPLETED	3701	4.47
H3K27me3	SCALEX.ATAC	0.75	1000	COMPLETED	3596	4.79
H3K27me3	SCALEX.ATAC	1	1000	COMPLETED	1624	4.3
H3K27me3	SCALEX.ATAC	1.25	1000	COMPLETED	1364	4.47
H3K27me3	SCALEX.ATAC	2	1000	COMPLETED	1686	4.09
H3K27me3	SCALEX.ATAC	3.5	1000	COMPLETED	1376	4.44
H3K27me3	SCALEX.ATAC	5	1000	COMPLETED	1460	4.46
H3K27me3	SCALEX.ATAC	0	10000	COMPLETED	47167	5.03
H3K27me3	SCALEX.ATAC	0.25	10000	COMPLETED	40375	5.45
H3K27me3	SCALEX.ATAC	0.35	10000	COMPLETED	36252	4.92
H3K27me3	SCALEX.ATAC	0.5	10000	COMPLETED	80755	5.63
H3K27me3	SCALEX.ATAC	0.75	10000	COMPLETED	80430	5.98
H3K27me3	SCALEX.ATAC	1	10000	COMPLETED	32150	4.81
H3K27me3	SCALEX.ATAC	1.25	10000	COMPLETED	25414	4.64
H3K27me3	SCALEX.ATAC	2	10000	COMPLETED	27967	5.32
H3K27me3	SCALEX.ATAC	3.5	10000	COMPLETED	1544	4.8
H3K27me3	SCALEX.ATAC	5	10000	COMPLETED	1694	4.34
H3K27me3	SCALEX.RNA	0	100	COMPLETED	63591	4.41
H3K27me3	SCALEX.RNA	0.25	100	COMPLETED	55872	4.36
H3K27me3	SCALEX.RNA	0.35	100	COMPLETED	48251	4.41
H3K27me3	SCALEX.RNA	0.5	100	COMPLETED	64321	4.44
H3K27me3	SCALEX.RNA	0.75	100	COMPLETED	44366	4.39
H3K27me3	SCALEX.RNA	1	100	COMPLETED	51574	4.74
H3K27me3	SCALEX.RNA	1.25	100	COMPLETED	46683	4.71
H3K27me3	SCALEX.RNA	2	100	COMPLETED	43733	4.68
H3K27me3	SCALEX.RNA	3.5	100	COMPLETED	51499	4.43
H3K27me3	SCALEX.RNA	5	100	COMPLETED	44769	4.26
H3K27me3	SCALEX.RNA	0	1000	COMPLETED	53177	4.33
H3K27me3	SCALEX.RNA	0.25	1000	COMPLETED	2131	4.87
H3K27me3	SCALEX.RNA	0.35	1000	COMPLETED	2090	4.36
H3K27me3	SCALEX.RNA	0.5	1000	COMPLETED	2234	4.81
H3K27me3	SCALEX.RNA	0.75	1000	COMPLETED	2234	4.86
H3K27me3	SCALEX.RNA	1	1000	COMPLETED	1282	4.2
H3K27me3	SCALEX.RNA	1.25	1000	COMPLETED	1825	4.24
H3K27me3	SCALEX.RNA	2	1000	COMPLETED	1529	4.18
H3K27me3	SCALEX.RNA	3.5	1000	COMPLETED	1668	4.42
H3K27me3	SCALEX.RNA	5	1000	COMPLETED	1790	4.27
H3K27me3	SCALEX.RNA	0	10000	COMPLETED	55510	5.15
H3K27me3	SCALEX.RNA	0.25	10000	COMPLETED	33128	6.46
H3K27me3	SCALEX.RNA	0.35	10000	COMPLETED	34446	5.62
H3K27me3	SCALEX.RNA	0.5	10000	COMPLETED	34060	5.71
H3K27me3	SCALEX.RNA	0.75	10000	COMPLETED	48214	5.8
H3K27me3	SCALEX.RNA	1	10000	COMPLETED	31991	5.68
H3K27me3	SCALEX.RNA	1.25	10000	COMPLETED	31587	6.46
H3K27me3	SCALEX.RNA	2	10000	COMPLETED	31360	6.66
H3K27me3	SCALEX.RNA	3.5	10000	COMPLETED	1651	5.4
H3K27me3	SCALEX.RNA	5	10000	COMPLETED	2039	5.61
H3K27me3	cisTopic	0	100	COMPLETED	315	9.15
H3K27me3	cisTopic	0.25	100	COMPLETED	414	9.47
H3K27me3	cisTopic	0.35	100	COMPLETED	399	9.49
H3K27me3	cisTopic	0.5	100	COMPLETED	408	9.5
H3K27me3	cisTopic	0.75	100	COMPLETED	370	9.5
H3K27me3	cisTopic	1	100	COMPLETED	445	9.52
H3K27me3	cisTopic	1.25	100	COMPLETED	324	9.51
H3K27me3	cisTopic	2	100	COMPLETED	327	9.51
H3K27me3	cisTopic	3.5	100	COMPLETED	436	9.5
H3K27me3	cisTopic	5	100	COMPLETED	439	9.5
H3K27me3	cisTopic	0	1000	COMPLETED	861	10.43
H3K27me3	cisTopic	0.25	1000	COMPLETED	839	8.16
H3K27me3	cisTopic	0.35	1000	COMPLETED	1164	8.14
H3K27me3	cisTopic	0.5	1000	COMPLETED	1119	8.13
H3K27me3	cisTopic	0.75	1000	COMPLETED	1014	8.12
H3K27me3	cisTopic	1	1000	COMPLETED	1218	8.13
H3K27me3	cisTopic	1.25	1000	COMPLETED	821	8.13
H3K27me3	cisTopic	2	1000	COMPLETED	1076	8.14
H3K27me3	cisTopic	3.5	1000	COMPLETED	1004	8.49
H3K27me3	cisTopic	5	1000	COMPLETED	1036	8.13
H3K27me3	cisTopic	0	10000	COMPLETED	10857	12.88
H3K27me3	cisTopic	0.25	10000	COMPLETED	10455	12.56
H3K27me3	cisTopic	0.35	10000	COMPLETED	12740	12.15
H3K27me3	cisTopic	0.5	10000	COMPLETED	11121	12.32
H3K27me3	cisTopic	0.75	10000	COMPLETED	10637	12.24
H3K27me3	cisTopic	1	10000	COMPLETED	13898	12.4
H3K27me3	cisTopic	1.25	10000	COMPLETED	8771	12.31
H3K27me3	cisTopic	2	10000	COMPLETED	16220	12.68
H3K27me3	cisTopic	3.5	10000	COMPLETED	9655	11.92
H3K27me3	cisTopic	5	10000	COMPLETED	8695	12.32
H3K27me3	knn15	0	100	COMPLETED	604	20.56
H3K27me3	knn15	0.25	100	COMPLETED	701	19.45
H3K27me3	knn15	0.35	100	COMPLETED	652	19.34
H3K27me3	knn15	0.5	100	COMPLETED	555	19.76
H3K27me3	knn15	0.75	100	COMPLETED	603	19.2
H3K27me3	knn15	1	100	COMPLETED	682	19.42
H3K27me3	knn15	1.25	100	COMPLETED	685	19.34
H3K27me3	knn15	2	100	COMPLETED	680	19.35
H3K27me3	knn15	3.5	100	COMPLETED	687	19.42
H3K27me3	knn15	5	100	COMPLETED	645	19.34
H3K27me3	knn15	0	1000	COMPLETED	629	19.87
H3K27me3	knn15	0.25	1000	COMPLETED	743	20.58
H3K27me3	knn15	0.35	1000	COMPLETED	686	19.32
H3K27me3	knn15	0.5	1000	COMPLETED	571	19.18
H3K27me3	knn15	0.75	1000	COMPLETED	489	19.25
H3K27me3	knn15	1	1000	COMPLETED	713	19.25
H3K27me3	knn15	1.25	1000	COMPLETED	710	19.25
H3K27me3	knn15	2	1000	COMPLETED	656	19.25
H3K27me3	knn15	3.5	1000	COMPLETED	907	20.49
H3K27me3	knn15	5	1000	COMPLETED	676	19.54
H3K27me3	knn15	0	10000	COMPLETED	654	19.28
H3K27me3	knn15	0.25	10000	COMPLETED	776	19.43
H3K27me3	knn15	0.35	10000	COMPLETED	780	20.61
H3K27me3	knn15	0.5	10000	COMPLETED	732	19.43
H3K27me3	knn15	0.75	10000	COMPLETED	622	19.43
H3K27me3	knn15	1	10000	COMPLETED	746	19.36
H3K27me3	knn15	1.25	10000	COMPLETED	743	19.36
H3K27me3	knn15	2	10000	COMPLETED	744	20.61
H3K27me3	knn15	3.5	10000	COMPLETED	954	20.57
H3K27me3	knn15	5	10000	COMPLETED	715	20.57
H3K27me3	knn3	0	100	COMPLETED	358	16.09
H3K27me3	knn3	0.25	100	COMPLETED	298	14.33
H3K27me3	knn3	0.35	100	COMPLETED	290	17.91
H3K27me3	knn3	0.5	100	COMPLETED	312	13.81
H3K27me3	knn3	0.75	100	COMPLETED	329	15.37
H3K27me3	knn3	1	100	COMPLETED	353	18.81
H3K27me3	knn3	1.25	100	COMPLETED	356	18.81
H3K27me3	knn3	2	100	COMPLETED	343	15.49
H3K27me3	knn3	3.5	100	COMPLETED	340	15.54
H3K27me3	knn3	5	100	COMPLETED	307	15.54
H3K27me3	knn3	0	1000	COMPLETED	361	17.27
H3K27me3	knn3	0.25	1000	COMPLETED	306	15.39
H3K27me3	knn3	0.35	1000	COMPLETED	302	15.39
H3K27me3	knn3	0.5	1000	COMPLETED	319	13.82
H3K27me3	knn3	0.75	1000	COMPLETED	342	15.39
H3K27me3	knn3	1	1000	COMPLETED	364	17.92
H3K27me3	knn3	1.25	1000	COMPLETED	376	15.39
H3K27me3	knn3	2	1000	COMPLETED	381	15.39
H3K27me3	knn3	3.5	1000	COMPLETED	359	18.83
H3K27me3	knn3	5	1000	COMPLETED	372	16.18
H3K27me3	knn3	0	10000	COMPLETED	385	15.46
H3K27me3	knn3	0.25	10000	COMPLETED	349	15.54
H3K27me3	knn3	0.35	10000	COMPLETED	345	15.39
H3K27me3	knn3	0.5	10000	COMPLETED	374	18.82
H3K27me3	knn3	0.75	10000	COMPLETED	375	18.83
H3K27me3	knn3	1	10000	COMPLETED	424	17.92
H3K27me3	knn3	1.25	10000	COMPLETED	426	17.92
H3K27me3	knn3	2	10000	COMPLETED	457	16.67
H3K27me3	knn3	3.5	10000	COMPLETED	416	18.73
H3K27me3	knn3	5	10000	COMPLETED	426	15.74
H3K27me3	knn7	0	100	COMPLETED	535	19.41
H3K27me3	knn7	0.25	100	COMPLETED	623	19.42
H3K27me3	knn7	0.35	100	COMPLETED	620	19.27
H3K27me3	knn7	0.5	100	COMPLETED	511	19.34
H3K27me3	knn7	0.75	100	COMPLETED	512	19.34
H3K27me3	knn7	1	100	COMPLETED	477	19.34
H3K27me3	knn7	1.25	100	COMPLETED	459	20.56
H3K27me3	knn7	2	100	COMPLETED	501	19.34
H3K27me3	knn7	3.5	100	COMPLETED	507	19.34
H3K27me3	knn7	5	100	COMPLETED	541	19.34
H3K27me3	knn7	0	1000	COMPLETED	551	19.71
H3K27me3	knn7	0.25	1000	COMPLETED	504	19.17
H3K27me3	knn7	0.35	1000	COMPLETED	611	19.25
H3K27me3	knn7	0.5	1000	COMPLETED	592	19.18
H3K27me3	knn7	0.75	1000	COMPLETED	530	19.18
H3K27me3	knn7	1	1000	COMPLETED	501	19.1
H3K27me3	knn7	1.25	1000	COMPLETED	481	19.25
H3K27me3	knn7	2	1000	COMPLETED	492	19.68
H3K27me3	knn7	3.5	1000	COMPLETED	516	19.18
H3K27me3	knn7	5	1000	COMPLETED	537	19.24
H3K27me3	knn7	0	10000	COMPLETED	597	19.35
H3K27me3	knn7	0.25	10000	COMPLETED	553	19.35
H3K27me3	knn7	0.35	10000	COMPLETED	687	19.43
H3K27me3	knn7	0.5	10000	COMPLETED	646	19.35
H3K27me3	knn7	0.75	10000	COMPLETED	575	19.36
H3K27me3	knn7	1	10000	COMPLETED	550	20.05
H3K27me3	knn7	1.25	10000	COMPLETED	532	19.36
H3K27me3	knn7	2	10000	COMPLETED	555	19.36
H3K27me3	knn7	3.5	10000	COMPLETED	557	19.36
H3K27me3	knn7	5	10000	COMPLETED	557	19.36
H3K27me3	scImpute.k14	0	100	COMPLETED	5079	15.81
H3K27me3	scImpute.k14	0.25	100	COMPLETED	4620	13.45
H3K27me3	scImpute.k14	0.35	100	COMPLETED	6302	14.08
H3K27me3	scImpute.k14	0.5	100	COMPLETED	5591	15.52
H3K27me3	scImpute.k14	0.75	100	COMPLETED	5921	14.04
H3K27me3	scImpute.k14	1	100	COMPLETED	5557	14.55
H3K27me3	scImpute.k14	1.25	100	COMPLETED	5150	13.19
H3K27me3	scImpute.k14	2	100	COMPLETED	6421	12.8
H3K27me3	scImpute.k14	3.5	100	COMPLETED	6862	14.1
H3K27me3	scImpute.k14	5	100	COMPLETED	5997	15.1
H3K27me3	scImpute.k14	0	1000	COMPLETED	9226	13.07
H3K27me3	scImpute.k14	0.25	1000	COMPLETED	9813	13.93
H3K27me3	scImpute.k14	0.35	1000	COMPLETED	11413	13.93
H3K27me3	scImpute.k14	0.5	1000	COMPLETED	11680	13.94
H3K27me3	scImpute.k14	0.75	1000	COMPLETED	9506	14.82
H3K27me3	scImpute.k14	1	1000	COMPLETED	9327	15.72
H3K27me3	scImpute.k14	1.25	1000	COMPLETED	10467	14.12
H3K27me3	scImpute.k14	2	1000	COMPLETED	10869	15.86
H3K27me3	scImpute.k14	3.5	1000	COMPLETED	9570	14.14
H3K27me3	scImpute.k14	5	1000	COMPLETED	9845	15.67
H3K27me3	scImpute.k14	0	10000	COMPLETED	86070	13.23
H3K27me3	scImpute.k14	0.25	10000	COMPLETED	51044	15.65
H3K27me3	scImpute.k14	0.35	10000	COMPLETED	50439	14.54
H3K27me3	scImpute.k14	0.5	10000	COMPLETED	57591	15.83
H3K27me3	scImpute.k14	0.75	10000	COMPLETED	47969	18.9
H3K27me3	scImpute.k14	1	10000	COMPLETED	52224	15.75
H3K27me3	scImpute.k14	1.25	10000	COMPLETED	60962	16.02
H3K27me3	scImpute.k14	2	10000	COMPLETED	46876	14.01
H3K27me3	scImpute.k14	3.5	10000	COMPLETED	31268	16.2
H3K27me3	scImpute.k14	5	10000	COMPLETED	37924	15.72
H3K27me3	scImpute.k4	0	100	COMPLETED	6757	15.91
H3K27me3	scImpute.k4	0.25	100	COMPLETED	5935	17.23
H3K27me3	scImpute.k4	0.35	100	COMPLETED	7247	17.64
H3K27me3	scImpute.k4	0.5	100	COMPLETED	6941	18.47
H3K27me3	scImpute.k4	0.75	100	COMPLETED	5429	15.23
H3K27me3	scImpute.k4	1	100	COMPLETED	5995	15.91
H3K27me3	scImpute.k4	1.25	100	COMPLETED	6162	15.68
H3K27me3	scImpute.k4	2	100	COMPLETED	6441	15.9
H3K27me3	scImpute.k4	3.5	100	COMPLETED	6450	16.12
H3K27me3	scImpute.k4	5	100	COMPLETED	5172	15.85
H3K27me3	scImpute.k4	0	1000	COMPLETED	17518	21.19
H3K27me3	scImpute.k4	0.25	1000	COMPLETED	22204	17.88
H3K27me3	scImpute.k4	0.35	1000	COMPLETED	18393	19.06
H3K27me3	scImpute.k4	0.5	1000	COMPLETED	16787	18.89
H3K27me3	scImpute.k4	0.75	1000	COMPLETED	20971	17.61
H3K27me3	scImpute.k4	1	1000	COMPLETED	21799	19.97
H3K27me3	scImpute.k4	1.25	1000	COMPLETED	23208	19.64
H3K27me3	scImpute.k4	2	1000	COMPLETED	18331	18.25
H3K27me3	scImpute.k4	3.5	1000	COMPLETED	18336	19.06
H3K27me3	scImpute.k4	5	1000	COMPLETED	18830	18.55
H3K27me3	scImpute.k4	0	10000	COMPLETED	98666	21.86
H3K27me3	scImpute.k4	0.25	10000	COMPLETED	70679	20.17
H3K27me3	scImpute.k4	0.35	10000	COMPLETED	80770	17.79
H3K27me3	scImpute.k4	0.5	10000	COMPLETED	95032	21.66
H3K27me3	scImpute.k4	0.75	10000	COMPLETED	87249	19.43
H3K27me3	scImpute.k4	1	10000	COMPLETED	97234	18.63
H3K27me3	scImpute.k4	1.25	10000	COMPLETED	97793	19.06
H3K27me3	scImpute.k4	2	10000	COMPLETED	83829	19
H3K27me3	scImpute.k4	3.5	10000	FAILED	103961	17.9
H3K27me3	scImpute.k4	5	10000	COMPLETED	68041	18.09
H3K27me3	scImpute.k8	0	100	COMPLETED	5560	15.32
H3K27me3	scImpute.k8	0.25	100	COMPLETED	5845	15.06
H3K27me3	scImpute.k8	0.35	100	COMPLETED	6404	15.01
H3K27me3	scImpute.k8	0.5	100	COMPLETED	5044	14.12
H3K27me3	scImpute.k8	0.75	100	COMPLETED	4690	14.12
H3K27me3	scImpute.k8	1	100	COMPLETED	5767	13.91
H3K27me3	scImpute.k8	1.25	100	COMPLETED	5232	15.5
H3K27me3	scImpute.k8	2	100	COMPLETED	5952	14.12
H3K27me3	scImpute.k8	3.5	100	COMPLETED	6346	14.11
H3K27me3	scImpute.k8	5	100	COMPLETED	5962	15.1
H3K27me3	scImpute.k8	0	1000	COMPLETED	11091	13.35
H3K27me3	scImpute.k8	0.25	1000	COMPLETED	15176	14.95
H3K27me3	scImpute.k8	0.35	1000	COMPLETED	14387	15.78
H3K27me3	scImpute.k8	0.5	1000	COMPLETED	12891	15.75
H3K27me3	scImpute.k8	0.75	1000	COMPLETED	14940	15.63
H3K27me3	scImpute.k8	1	1000	COMPLETED	14618	13.92
H3K27me3	scImpute.k8	1.25	1000	COMPLETED	12550	15.79
H3K27me3	scImpute.k8	2	1000	COMPLETED	15422	14.75
H3K27me3	scImpute.k8	3.5	1000	COMPLETED	14548	17.51
H3K27me3	scImpute.k8	5	1000	COMPLETED	13160	15.8
H3K27me3	scImpute.k8	0	10000	COMPLETED	95462	16.89
H3K27me3	scImpute.k8	0.25	10000	COMPLETED	92022	17.3
H3K27me3	scImpute.k8	0.35	10000	COMPLETED	83027	15.76
H3K27me3	scImpute.k8	0.5	10000	COMPLETED	87864	15.14
H3K27me3	scImpute.k8	0.75	10000	COMPLETED	78539	15.59
H3K27me3	scImpute.k8	1	10000	COMPLETED	83658	17.9
H3K27me3	scImpute.k8	1.25	10000	COMPLETED	93268	15.82
H3K27me3	scImpute.k8	2	10000	COMPLETED	80486	16.27
H3K27me3	scImpute.k8	3.5	10000	COMPLETED	91317	15.66
H3K27me3	scImpute.k8	5	10000	COMPLETED	83403	15.93
H3K27me3	scOpen	0	100	COMPLETED	315	2.95
H3K27me3	scOpen	0.25	100	COMPLETED	358	2.96
H3K27me3	scOpen	0.35	100	COMPLETED	351	2.95
H3K27me3	scOpen	0.5	100	COMPLETED	510	3.8
H3K27me3	scOpen	0.75	100	COMPLETED	509	2.96
H3K27me3	scOpen	1	100	COMPLETED	328	2.95
H3K27me3	scOpen	1.25	100	COMPLETED	253	2.95
H3K27me3	scOpen	2	100	COMPLETED	285	2.96
H3K27me3	scOpen	3.5	100	COMPLETED	330	2.96
H3K27me3	scOpen	5	100	COMPLETED	361	2.96
H3K27me3	scOpen	0	1000	COMPLETED	420	2.95
H3K27me3	scOpen	0.25	1000	COMPLETED	443	2.95
H3K27me3	scOpen	0.35	1000	COMPLETED	461	2.96
H3K27me3	scOpen	0.5	1000	COMPLETED	631	2.95
H3K27me3	scOpen	0.75	1000	COMPLETED	642	2.96
H3K27me3	scOpen	1	1000	COMPLETED	440	2.96
H3K27me3	scOpen	1.25	1000	COMPLETED	317	2.96
H3K27me3	scOpen	2	1000	COMPLETED	486	2.95
H3K27me3	scOpen	3.5	1000	COMPLETED	473	2.95
H3K27me3	scOpen	5	1000	COMPLETED	469	2.95
H3K27me3	scOpen	0	10000	COMPLETED	1617	4.23
H3K27me3	scOpen	0.25	10000	COMPLETED	1370	3.27
H3K27me3	scOpen	0.35	10000	COMPLETED	1481	3.27
H3K27me3	scOpen	0.5	10000	COMPLETED	1642	4.21
H3K27me3	scOpen	0.75	10000	COMPLETED	1697	4.15
H3K27me3	scOpen	1	10000	COMPLETED	1365	4.3
H3K27me3	scOpen	1.25	10000	COMPLETED	856	3.8
H3K27me3	scOpen	2	10000	COMPLETED	1423	3.27
H3K27me3	scOpen	3.5	10000	COMPLETED	1423	4.82
H3K27me3	scOpen	5	10000	COMPLETED	1520	4.71

## Sheet: Table S7
Table S7: Parameters for dimensionality reduction and UMAP generation
Modality	Algorithm	Noise	HVB quantile	Max EV	Number of neighbors	Mean Silhouette Width
H3K27me3	0	noImputation	0.9	5	20	0.208091944046845
H3K27me3	0	scImpute.k14	0.9	5	20	0.0476919500954626
H3K27me3	0	scImpute.k8	0.95	6	10	0.0841832750027287
H3K27me3	0	scOpen	0.95	17	20	0.569513374487182
H3K27me3	1	noImputation	0.95	46	20	-0.0300512364301378
H3K27me3	1	scImpute.k14	0.9	28	10	0.196310309225542
H3K27me3	1	scImpute.k8	0.9	17	10	0.236975080725613
H3K27me3	1	scOpen	0.9	5	20	0.237893533391228
H3K4me1	0	noImputation	0.9	7	20	0.239095908379851
H3K4me1	0	scImpute.k14	0.9	7	15	0.189628922355008
H3K4me1	0	scImpute.k8	0.95	20	15	0.438958731691748
H3K4me1	0	scOpen	0.95	16	15	0.321374280994552
H3K4me1	1	noImputation	0.9	45	15	-0.0393409969586761
H3K4me1	1	scImpute.k14	0.9	32	15	0.0467573798244917
H3K4me1	1	scImpute.k8	0.9	6	10	0.16420918625126
H3K4me1	1	scOpen	0.9	5	10	0.064517079215572
H3K4me3	0	ALRA	0.9	8	15	0.579750566545774
H3K4me3	0	DCA	0.9	8	15	0.258730423802318
H3K4me3	0	MAGIC	0.9	5	10	0.560141032872822
H3K4me3	0	SAVER	0.95	5	15	0.270617407165432
H3K4me3	0	SCALE	0.9	35	10	0.709733284303437
H3K4me3	0	SCALEX.ATAC	0.95	5	20	0.693395995276799
H3K4me3	0	SCALEX.RNA	0.95	5	20	0.712069596177967
H3K4me3	0	cisTopic	0.9	5	10	0.607744466983531
H3K4me3	0	knn15	0.95	6	20	0.304939507662392
H3K4me3	0	knn3	0.9	8	15	0.445128324426329
H3K4me3	0	knn7	0.95	5	20	0.363795716177942
H3K4me3	0	noImputation	0.9	7	10	0.382840678031917
H3K4me3	0	scImpute.k14	0.95	6	10	0.250634972052308
H3K4me3	0	scImpute.k4	0.9	18	20	0.873552227368563
H3K4me3	0	scImpute.k8	0.95	18	20	0.446756335177353
H3K4me3	0	scOpen	0.95	9	15	0.754487558779672
H3K4me3	1	ALRA	0.95	28	10	0.28015477934088
H3K4me3	1	DCA	0.95	5	15	-0.0413693688444488
H3K4me3	1	MAGIC	0.9	5	20	0.260778256707654
H3K4me3	1	SAVER	0.9	49	20	-0.0692468390516243
H3K4me3	1	SCALE	0.95	21	20	0.143221466502581
H3K4me3	1	SCALEX.ATAC	0.95	13	20	0.284450369739833
H3K4me3	1	SCALEX.RNA	0.9	28	10	-0.0238146737799734
H3K4me3	1	cisTopic	0.9	15	10	0.115700871415347
H3K4me3	1	knn15	0.95	12	20	0.0294491211920907
H3K4me3	1	knn3	0.9	7	20	0.0624311346303016
H3K4me3	1	knn7	0.9	5	15	0.207747051240563
H3K4me3	1	noImputation	0.9	5	20	0.0481266854217631
H3K4me3	1	scImpute.k14	0.95	5	20	0.27930355277886
H3K4me3	1	scImpute.k4	0.9	18	15	0.537688142633644
H3K4me3	1	scImpute.k8	0.9	18	20	0.308610485999192
H3K4me3	1	scOpen	0.9	7	15	0.478478415206252
H3K9me3	0	noImputation	0.9	9	20	0.0015718614048015
H3K9me3	0	scImpute.k13	0.95	5	10	0.0933601848169553
H3K9me3	0	scImpute.k8	0.95	10	20	0.120478041888733
H3K9me3	0	scOpen	0.95	5	20	0.517505780776445
H3K9me3	1	noImputation	0.9	47	20	-0.00476095246272163
H3K9me3	1	scImpute.k13	0.9	44	15	0.00373506298867231
H3K9me3	1	scImpute.k8	0.9	50	15	0.0899671829381005
H3K9me3	1	scOpen	0.95	8	10	0.183884699155284
